# Supplementary material for: Multi-volume modeling of Eucalyptus trees using regression and artificial neural networks
Source: PLoS One. 2020 Sep 11;15(9):e0238703. doi: 10.1371/journal.pone.0238703 (PMC7485850; doi:10.1371/journal.pone.0238703)
Supplement: S1 Table — (XLSX) [file pone.0238703.s007.xlsx]

## Sheet: Data_FIT
Data used in the fit of regression models and training of artificial neural networks.
Stem	Cod_Volume	Clone	Rotation	V	DBH	H	TX	d
A1_1	TVb	AEC0144	1	0.288339	18.5	22.6	0	0
A1_1	TVw	AEC0144	1	0.244557	18.5	22.6	1	0
A1_1	V5b	AEC0144	1	0.285688	18.5	22.6	0	5
A1_1	V5w	AEC0144	1	0.242774	18.5	22.6	1	5
A1_1	V10b	AEC0144	1	0.254004	18.5	22.6	0	10
A1_1	V10w	AEC0144	1	0.217825	18.5	22.6	1	10
A1_1	V15b	AEC0144	1	0.158822	18.5	22.6	0	15
A1_1	V15w	AEC0144	1	0.137581	18.5	22.6	1	15
A1_10	TVb	AEC0144	1	0.199776	17	18.1	0	0
A1_10	TVw	AEC0144	1	0.171402	17	18.1	1	0
A1_10	V5b	AEC0144	1	0.196438	17	18.1	0	5
A1_10	V5w	AEC0144	1	0.168817	17	18.1	1	5
A1_10	V10b	AEC0144	1	0.174774	17	18.1	0	10
A1_10	V10w	AEC0144	1	0.150738	17	18.1	1	10
A1_10	V15b	AEC0144	1	0.0897912	17	18.1	0	15
A1_10	V15w	AEC0144	1	0.077976	17	18.1	1	15
A1_11	TVb	AEC0144	1	0.44522	20.7	26.7	0	0
A1_11	TVw	AEC0144	1	0.391397	20.7	26.7	1	0
A1_11	V5b	AEC0144	1	0.442962	20.7	26.7	0	5
A1_11	V5w	AEC0144	1	0.389727	20.7	26.7	1	5
A1_11	V10b	AEC0144	1	0.421381	20.7	26.7	0	10
A1_11	V10w	AEC0144	1	0.372097	20.7	26.7	1	10
A1_11	V15b	AEC0144	1	0.321551	20.7	26.7	0	15
A1_11	V15w	AEC0144	1	0.284845	20.7	26.7	1	15
A1_11	V20b	AEC0144	1	0.0951085	20.7	26.7	0	20
A1_11	V20w	AEC0144	1	0.0837144	20.7	26.7	1	20
A1_14	TVb	AEC0144	1	0.400393	20.5	27.3	0	0
A1_14	TVw	AEC0144	1	0.353352	20.5	27.3	1	0
A1_14	V5b	AEC0144	1	0.39784	20.5	27.3	0	5
A1_14	V5w	AEC0144	1	0.351551	20.5	27.3	1	5
A1_14	V10b	AEC0144	1	0.367164	20.5	27.3	0	10
A1_14	V10w	AEC0144	1	0.326591	20.5	27.3	1	10
A1_14	V15b	AEC0144	1	0.246234	20.5	27.3	0	15
A1_14	V15w	AEC0144	1	0.219888	20.5	27.3	1	15
A1_14	V20b	AEC0144	1	0.0573192	20.5	27.3	0	20
A1_14	V20w	AEC0144	1	0.050769	20.5	27.3	1	20
A1_15	TVb	AEC0144	1	0.45369	20.1	27.2	0	0
A1_15	TVw	AEC0144	1	0.399267	20.1	27.2	1	0
A1_15	V5b	AEC0144	1	0.451579	20.1	27.2	0	5
A1_15	V5w	AEC0144	1	0.397777	20.1	27.2	1	5
A1_15	V10b	AEC0144	1	0.429563	20.1	27.2	0	10
A1_15	V10w	AEC0144	1	0.380126	20.1	27.2	1	10
A1_15	V15b	AEC0144	1	0.334076	20.1	27.2	0	15
A1_15	V15w	AEC0144	1	0.297079	20.1	27.2	1	15
A1_15	V20b	AEC0144	1	0.150045	20.1	27.2	0	20
A1_15	V20w	AEC0144	1	0.133445	20.1	27.2	1	20
A1_16	TVb	AEC0144	1	0.328924	18.8	25.2	0	0
A1_16	TVw	AEC0144	1	0.285542	18.8	25.2	1	0
A1_16	V5b	AEC0144	1	0.32645	18.8	25.2	0	5
A1_16	V5w	AEC0144	1	0.283797	18.8	25.2	1	5
A1_16	V10b	AEC0144	1	0.303308	18.8	25.2	0	10
A1_16	V10w	AEC0144	1	0.265194	18.8	25.2	1	10
A1_16	V15b	AEC0144	1	0.186122	18.8	25.2	0	15
A1_16	V15w	AEC0144	1	0.163635	18.8	25.2	1	15
A1_17	TVb	AEC0144	1	0.3034	17.5	25.7	0	0
A1_17	TVw	AEC0144	1	0.262958	17.5	25.7	1	0
A1_17	V5b	AEC0144	1	0.300258	17.5	25.7	0	5
A1_17	V5w	AEC0144	1	0.260526	17.5	25.7	1	5
A1_17	V10b	AEC0144	1	0.267801	17.5	25.7	0	10
A1_17	V10w	AEC0144	1	0.232655	17.5	25.7	1	10
A1_17	V15b	AEC0144	1	0.17645	17.5	25.7	0	15
A1_17	V15w	AEC0144	1	0.152807	17.5	25.7	1	15
A1_18	TVb	AEC0144	1	0.289083	17.2	24.5	0	0
A1_18	TVw	AEC0144	1	0.250186	17.2	24.5	1	0
A1_18	V5b	AEC0144	1	0.286334	17.2	24.5	0	5
A1_18	V5w	AEC0144	1	0.248057	17.2	24.5	1	5
A1_18	V10b	AEC0144	1	0.258151	17.2	24.5	0	10
A1_18	V10w	AEC0144	1	0.223993	17.2	24.5	1	10
A1_18	V15b	AEC0144	1	0.141322	17.2	24.5	0	15
A1_18	V15w	AEC0144	1	0.124214	17.2	24.5	1	15
A1_2	TVb	AEC0144	1	0.431823	21.7	24.4	0	0
A1_2	TVw	AEC0144	1	0.381105	21.7	24.4	1	0
A1_2	V5b	AEC0144	1	0.428387	21.7	24.4	0	5
A1_2	V5w	AEC0144	1	0.378681	21.7	24.4	1	5
A1_2	V10b	AEC0144	1	0.415065	21.7	24.4	0	10
A1_2	V10w	AEC0144	1	0.367871	21.7	24.4	1	10
A1_2	V15b	AEC0144	1	0.345048	21.7	24.4	0	15
A1_2	V15w	AEC0144	1	0.308102	21.7	24.4	1	15
A1_2	V20b	AEC0144	1	0.140497	21.7	24.4	0	20
A1_2	V20w	AEC0144	1	0.126262	21.7	24.4	1	20
A1_20	TVb	AEC0144	1	0.255256	17.8	24.4	0	0
A1_20	TVw	AEC0144	1	0.222494	17.8	24.4	1	0
A1_20	V5b	AEC0144	1	0.251918	17.8	24.4	0	5
A1_20	V5w	AEC0144	1	0.219909	17.8	24.4	1	5
A1_20	V10b	AEC0144	1	0.217704	17.8	24.4	0	10
A1_20	V10w	AEC0144	1	0.190834	17.8	24.4	1	10
A1_20	V15b	AEC0144	1	0.116618	17.8	24.4	0	15
A1_20	V15w	AEC0144	1	0.103058	17.8	24.4	1	15
A1_24	TVb	AEC0144	1	0.409925	22.2	26	0	0
A1_24	TVw	AEC0144	1	0.345648	22.2	26	1	0
A1_24	V5b	AEC0144	1	0.407471	22.2	26	0	5
A1_24	V5w	AEC0144	1	0.343916	22.2	26	1	5
A1_24	V10b	AEC0144	1	0.3808	22.2	26	0	10
A1_24	V10w	AEC0144	1	0.322554	22.2	26	1	10
A1_24	V15b	AEC0144	1	0.293625	22.2	26	0	15
A1_24	V15w	AEC0144	1	0.250154	22.2	26	1	15
A1_24	V20b	AEC0144	1	0.107002	22.2	26	0	20
A1_24	V20w	AEC0144	1	0.0907397	22.2	26	1	20
A1_25	TVb	AEC0144	1	0.314408	18	25.9	0	0
A1_25	TVw	AEC0144	1	0.276979	18	25.9	1	0
A1_25	V5b	AEC0144	1	0.311561	18	25.9	0	5
A1_25	V5w	AEC0144	1	0.274775	18	25.9	1	5
A1_25	V10b	AEC0144	1	0.284388	18	25.9	0	10
A1_25	V10w	AEC0144	1	0.251846	18	25.9	1	10
A1_25	V15b	AEC0144	1	0.160663	18	25.9	0	15
A1_25	V15w	AEC0144	1	0.142928	18	25.9	1	15
A1_26	TVb	AEC0144	1	0.105806	14	17	0	0
A1_26	TVw	AEC0144	1	0.0883863	14	17	1	0
A1_26	V5b	AEC0144	1	0.101388	14	17	0	5
A1_26	V5w	AEC0144	1	0.0849651	14	17	1	5
A1_26	V10b	AEC0144	1	0.073501	14	17	0	10
A1_26	V10w	AEC0144	1	0.0622643	14	17	1	10
A1_27	TVb	AEC0144	1	0.447927	20.8	27.7	0	0
A1_27	TVw	AEC0144	1	0.39146	20.8	27.7	1	0
A1_27	V5b	AEC0144	1	0.444295	20.8	27.7	0	5
A1_27	V5w	AEC0144	1	0.388897	20.8	27.7	1	5
A1_27	V10b	AEC0144	1	0.427225	20.8	27.7	0	10
A1_27	V10w	AEC0144	1	0.375067	20.8	27.7	1	10
A1_27	V15b	AEC0144	1	0.312464	20.8	27.7	0	15
A1_27	V15w	AEC0144	1	0.276995	20.8	27.7	1	15
A1_27	V20b	AEC0144	1	0.131562	20.8	27.7	0	20
A1_27	V20w	AEC0144	1	0.116675	20.8	27.7	1	20
A1_28	TVb	AEC0144	1	0.256737	17	24.5	0	0
A1_28	TVw	AEC0144	1	0.228129	17	24.5	1	0
A1_28	V5b	AEC0144	1	0.253399	17	24.5	0	5
A1_28	V5w	AEC0144	1	0.225544	17	24.5	1	5
A1_28	V10b	AEC0144	1	0.216854	17	24.5	0	10
A1_28	V10w	AEC0144	1	0.193368	17	24.5	1	10
A1_28	V15b	AEC0144	1	0.111148	17	24.5	0	15
A1_28	V15w	AEC0144	1	0.0992225	17	24.5	1	15
A1_30	TVb	AEC0144	1	0.270745	17.4	23.7	0	0
A1_30	TVw	AEC0144	1	0.237674	17.4	23.7	1	0
A1_30	V5b	AEC0144	1	0.267505	17.4	23.7	0	5
A1_30	V5w	AEC0144	1	0.234932	17.4	23.7	1	5
A1_30	V10b	AEC0144	1	0.233418	17.4	23.7	0	10
A1_30	V10w	AEC0144	1	0.206339	17.4	23.7	1	10
A1_30	V15b	AEC0144	1	0.129051	17.4	23.7	0	15
A1_30	V15w	AEC0144	1	0.115477	17.4	23.7	1	15
A1_33	TVb	AEC0144	1	0.268375	17	25.2	0	0
A1_33	TVw	AEC0144	1	0.231458	17	25.2	1	0
A1_33	V5b	AEC0144	1	0.265234	17	25.2	0	5
A1_33	V5w	AEC0144	1	0.229026	17	25.2	1	5
A1_33	V10b	AEC0144	1	0.225049	17	25.2	0	10
A1_33	V10w	AEC0144	1	0.194515	17	25.2	1	10
A1_33	V15b	AEC0144	1	0.127932	17	25.2	0	15
A1_33	V15w	AEC0144	1	0.111089	17	25.2	1	15
A1_35	TVb	AEC0144	1	0.32802	18.1	26.1	0	0
A1_35	TVw	AEC0144	1	0.28903	18.1	26.1	1	0
A1_35	V5b	AEC0144	1	0.324879	18.1	26.1	0	5
A1_35	V5w	AEC0144	1	0.286707	18.1	26.1	1	5
A1_35	V10b	AEC0144	1	0.295263	18.1	26.1	0	10
A1_35	V10w	AEC0144	1	0.261941	18.1	26.1	1	10
A1_35	V15b	AEC0144	1	0.205022	18.1	26.1	0	15
A1_35	V15w	AEC0144	1	0.182488	18.1	26.1	1	15
A1_36	TVb	AEC0144	1	0.447	21.2	27.4	0	0
A1_36	TVw	AEC0144	1	0.394021	21.2	27.4	1	0
A1_36	V5b	AEC0144	1	0.444349	21.2	27.4	0	5
A1_36	V5w	AEC0144	1	0.392061	21.2	27.4	1	5
A1_36	V10b	AEC0144	1	0.417521	21.2	27.4	0	10
A1_36	V10w	AEC0144	1	0.369893	21.2	27.4	1	10
A1_36	V15b	AEC0144	1	0.328844	21.2	27.4	0	15
A1_36	V15w	AEC0144	1	0.292025	21.2	27.4	1	15
A1_36	V20b	AEC0144	1	0.153755	21.2	27.4	0	20
A1_36	V20w	AEC0144	1	0.136292	21.2	27.4	1	20
A1_37	TVb	AEC0144	1	0.349526	18.8	25.3	0	0
A1_37	TVw	AEC0144	1	0.309142	18.8	25.3	1	0
A1_37	V5b	AEC0144	1	0.346287	18.8	25.3	0	5
A1_37	V5w	AEC0144	1	0.306633	18.8	25.3	1	5
A1_37	V10b	AEC0144	1	0.318918	18.8	25.3	0	10
A1_37	V10w	AEC0144	1	0.283087	18.8	25.3	1	10
A1_37	V15b	AEC0144	1	0.219088	18.8	25.3	0	15
A1_37	V15w	AEC0144	1	0.194683	18.8	25.3	1	15
A1_39	TVb	AEC0144	1	0.420271	21.5	26.4	0	0
A1_39	TVw	AEC0144	1	0.367163	21.5	26.4	1	0
A1_39	V5b	AEC0144	1	0.417031	21.5	26.4	0	5
A1_39	V5w	AEC0144	1	0.36509	21.5	26.4	1	5
A1_39	V10b	AEC0144	1	0.395645	21.5	26.4	0	10
A1_39	V10w	AEC0144	1	0.348714	21.5	26.4	1	10
A1_39	V15b	AEC0144	1	0.294175	21.5	26.4	0	15
A1_39	V15w	AEC0144	1	0.262112	21.5	26.4	1	15
A1_39	V20b	AEC0144	1	0.0729157	21.5	26.4	0	20
A1_39	V20w	AEC0144	1	0.0652086	21.5	26.4	1	20
A1_4	TVb	AEC0144	1	0.325672	19	25.6	0	0
A1_4	TVw	AEC0144	1	0.286066	19	25.6	1	0
A1_4	V5b	AEC0144	1	0.323022	19	25.6	0	5
A1_4	V5w	AEC0144	1	0.284014	19	25.6	1	5
A1_4	V10b	AEC0144	1	0.29345	19	25.6	0	10
A1_4	V10w	AEC0144	1	0.259967	19	25.6	1	10
A1_4	V15b	AEC0144	1	0.165742	19	25.6	0	15
A1_4	V15w	AEC0144	1	0.148301	19	25.6	1	15
A1_41	TVb	AEC0144	1	0.404004	20.2	26.9	0	0
A1_41	TVw	AEC0144	1	0.359766	20.2	26.9	1	0
A1_41	V5b	AEC0144	1	0.400863	20.2	26.9	0	5
A1_41	V5w	AEC0144	1	0.357334	20.2	26.9	1	5
A1_41	V10b	AEC0144	1	0.377838	20.2	26.9	0	10
A1_41	V10w	AEC0144	1	0.337973	20.2	26.9	1	10
A1_41	V15b	AEC0144	1	0.279942	20.2	26.9	0	15
A1_41	V15w	AEC0144	1	0.251763	20.2	26.9	1	15
A1_41	V20b	AEC0144	1	0.0622405	20.2	26.9	0	20
A1_41	V20w	AEC0144	1	0.0551196	20.2	26.9	1	20
A1_43	TVb	AEC0144	1	0.482008	21.6	27.7	0	0
A1_43	TVw	AEC0144	1	0.428045	21.6	27.7	1	0
A1_43	V5b	AEC0144	1	0.479456	21.6	27.7	0	5
A1_43	V5w	AEC0144	1	0.426244	21.6	27.7	1	5
A1_43	V10b	AEC0144	1	0.45652	21.6	27.7	0	10
A1_43	V10w	AEC0144	1	0.407572	21.6	27.7	1	10
A1_43	V15b	AEC0144	1	0.360169	21.6	27.7	0	15
A1_43	V15w	AEC0144	1	0.322806	21.6	27.7	1	15
A1_43	V20b	AEC0144	1	0.139825	21.6	27.7	0	20
A1_43	V20w	AEC0144	1	0.125676	21.6	27.7	1	20
A1_44	TVb	AEC0144	1	0.318549	19	25.5	0	0
A1_44	TVw	AEC0144	1	0.277156	19	25.5	1	0
A1_44	V5b	AEC0144	1	0.315113	19	25.5	0	5
A1_44	V5w	AEC0144	1	0.274495	19	25.5	1	5
A1_44	V10b	AEC0144	1	0.285434	19	25.5	0	10
A1_44	V10w	AEC0144	1	0.249038	19	25.5	1	10
A1_44	V15b	AEC0144	1	0.183803	19	25.5	0	15
A1_44	V15w	AEC0144	1	0.159849	19	25.5	1	15
A1_45	TVb	AEC0144	1	0.195983	17	19.9	0	0
A1_45	TVw	AEC0144	1	0.166545	17	19.9	1	0
A1_45	V5b	AEC0144	1	0.192154	17	19.9	0	5
A1_45	V5w	AEC0144	1	0.163844	17	19.9	1	5
A1_45	V10b	AEC0144	1	0.162976	17	19.9	0	10
A1_45	V10w	AEC0144	1	0.140431	17	19.9	1	10
A1_45	V15b	AEC0144	1	0.0851686	17	19.9	0	15
A1_45	V15w	AEC0144	1	0.0741843	17	19.9	1	15
A1_46	TVb	AEC0144	1	0.395392	20	25.9	0	0
A1_46	TVw	AEC0144	1	0.344891	20	25.9	1	0
A1_46	V5b	AEC0144	1	0.393154	20	25.9	0	5
A1_46	V5w	AEC0144	1	0.343311	20	25.9	1	5
A1_46	V10b	AEC0144	1	0.371089	20	25.9	0	10
A1_46	V10w	AEC0144	1	0.326464	20	25.9	1	10
A1_46	V15b	AEC0144	1	0.258633	20	25.9	0	15
A1_46	V15w	AEC0144	1	0.23071	20	25.9	1	15
A1_46	V20b	AEC0144	1	0.0626434	20	25.9	0	20
A1_46	V20w	AEC0144	1	0.0562082	20	25.9	1	20
A1_47	TVb	AEC0144	1	0.156438	15.5	19.6	0	0
A1_47	TVw	AEC0144	1	0.131811	15.5	19.6	1	0
A1_47	V5b	AEC0144	1	0.15202	15.5	19.6	0	5
A1_47	V5w	AEC0144	1	0.128694	15.5	19.6	1	5
A1_47	V10b	AEC0144	1	0.121094	15.5	19.6	0	10
A1_47	V10w	AEC0144	1	0.104056	15.5	19.6	1	10
A1_47	V15b	AEC0144	1	0.0380311	15.5	19.6	0	15
A1_47	V15w	AEC0144	1	0.0331954	15.5	19.6	1	15
A1_48	TVb	AEC0144	1	0.289868	17.8	24.8	0	0
A1_48	TVw	AEC0144	1	0.25117	17.8	24.8	1	0
A1_48	V5b	AEC0144	1	0.286825	17.8	24.8	0	5
A1_48	V5w	AEC0144	1	0.248813	17.8	24.8	1	5
A1_48	V10b	AEC0144	1	0.257759	17.8	24.8	0	10
A1_48	V10w	AEC0144	1	0.223987	17.8	24.8	1	10
A1_48	V15b	AEC0144	1	0.158091	17.8	24.8	0	15
A1_48	V15w	AEC0144	1	0.139329	17.8	24.8	1	15
A1_5	TVb	AEC0144	1	0.338656	18.3	25.4	0	0
A1_5	TVw	AEC0144	1	0.300079	18.3	25.4	1	0
A1_5	V5b	AEC0144	1	0.336741	18.3	25.4	0	5
A1_5	V5w	AEC0144	1	0.298597	18.3	25.4	1	5
A1_5	V10b	AEC0144	1	0.306758	18.3	25.4	0	10
A1_5	V10w	AEC0144	1	0.27349	18.3	25.4	1	10
A1_5	V15b	AEC0144	1	0.203447	18.3	25.4	0	15
A1_5	V15w	AEC0144	1	0.182653	18.3	25.4	1	15
A1_6	TVb	AEC0144	1	0.498804	21.5	26.9	0	0
A1_6	TVw	AEC0144	1	0.441078	21.5	26.9	1	0
A1_6	V5b	AEC0144	1	0.496938	21.5	26.9	0	5
A1_6	V5w	AEC0144	1	0.439762	21.5	26.9	1	5
A1_6	V10b	AEC0144	1	0.478224	21.5	26.9	0	10
A1_6	V10w	AEC0144	1	0.424739	21.5	26.9	1	10
A1_6	V15b	AEC0144	1	0.376552	21.5	26.9	0	15
A1_6	V15w	AEC0144	1	0.336366	21.5	26.9	1	15
A1_6	V20b	AEC0144	1	0.172518	21.5	26.9	0	20
A1_6	V20w	AEC0144	1	0.154198	21.5	26.9	1	20
A1_7	TVb	AEC0144	1	0.370364	21	24.9	0	0
A1_7	TVw	AEC0144	1	0.325451	21	24.9	1	0
A1_7	V5b	AEC0144	1	0.36734	21	24.9	0	5
A1_7	V5w	AEC0144	1	0.32311	21	24.9	1	5
A1_7	V10b	AEC0144	1	0.338393	21	24.9	0	10
A1_7	V10w	AEC0144	1	0.299463	21	24.9	1	10
A1_7	V15b	AEC0144	1	0.242863	21	24.9	0	15
A1_7	V15w	AEC0144	1	0.216768	21	24.9	1	15
A1_7	V20b	AEC0144	1	0.0976611	21	24.9	0	20
A1_7	V20w	AEC0144	1	0.0871031	21	24.9	1	20
A1_8	TVb	AEC0144	1	0.195974	16.4	20.9	0	0
A1_8	TVw	AEC0144	1	0.169848	16.4	20.9	1	0
A1_8	V5b	AEC0144	1	0.192145	16.4	20.9	0	5
A1_8	V5w	AEC0144	1	0.167146	16.4	20.9	1	5
A1_8	V10b	AEC0144	1	0.160236	16.4	20.9	0	10
A1_8	V10w	AEC0144	1	0.141386	16.4	20.9	1	10
A1_8	V15b	AEC0144	1	0.0807702	16.4	20.9	0	15
A1_8	V15w	AEC0144	1	0.0715045	16.4	20.9	1	15
A2_10_A	TVb	AEC0144	2	0.279898	17.3	25.4	0	0
A2_10_A	TVw	AEC0144	2	0.248311	17.3	25.4	1	0
A2_10_A	V5b	AEC0144	2	0.277051	17.3	25.4	0	5
A2_10_A	V5w	AEC0144	2	0.246107	17.3	25.4	1	5
A2_10_A	V10b	AEC0144	2	0.245875	17.3	25.4	0	10
A2_10_A	V10w	AEC0144	2	0.220181	17.3	25.4	1	10
A2_10_A	V15b	AEC0144	2	0.103665	17.3	25.4	0	15
A2_10_A	V15w	AEC0144	2	0.092744	17.3	25.4	1	15
A2_11_A	TVb	AEC0144	2	0.178274	14.2	22.45	0	0
A2_11_A	TVw	AEC0144	2	0.157315	14.2	22.45	1	0
A2_11_A	V5b	AEC0144	2	0.174298	14.2	22.45	0	5
A2_11_A	V5w	AEC0144	2	0.15395	14.2	22.45	1	5
A2_11_A	V10b	AEC0144	2	0.140925	14.2	22.45	0	10
A2_11_A	V10w	AEC0144	2	0.125274	14.2	22.45	1	10
A2_11_B	TVb	AEC0144	2	0.117931	12.4	20.3	0	0
A2_11_B	TVw	AEC0144	2	0.103148	12.4	20.3	1	0
A2_11_B	V5b	AEC0144	2	0.112826	12.4	20.3	0	5
A2_11_B	V5w	AEC0144	2	0.0988266	12.4	20.3	1	5
A2_11_B	V10b	AEC0144	2	0.0799814	12.4	20.3	0	10
A2_11_B	V10w	AEC0144	2	0.0701444	12.4	20.3	1	10
A2_13_A	TVb	AEC0144	2	0.086512	11.4	18.35	0	0
A2_13_A	TVw	AEC0144	2	0.0730407	11.4	18.35	1	0
A2_13_A	V5b	AEC0144	2	0.0812597	11.4	18.35	0	5
A2_13_A	V5w	AEC0144	2	0.0685951	11.4	18.35	1	5
A2_13_A	V10b	AEC0144	2	0.0373673	11.4	18.35	0	10
A2_13_A	V10w	AEC0144	2	0.0319944	11.4	18.35	1	10
A2_14_A	TVb	AEC0144	2	0.23242	15.5	23.3	0	0
A2_14_A	TVw	AEC0144	2	0.202903	15.5	23.3	1	0
A2_14_A	V5b	AEC0144	2	0.230555	15.5	23.3	0	5
A2_14_A	V5w	AEC0144	2	0.201459	15.5	23.3	1	5
A2_14_A	V10b	AEC0144	2	0.194239	15.5	23.3	0	10
A2_14_A	V10w	AEC0144	2	0.170832	15.5	23.3	1	10
A2_14_A	V15b	AEC0144	2	0.063513	15.5	23.3	0	15
A2_14_A	V15w	AEC0144	2	0.0564466	15.5	23.3	1	15
A2_14_B	TVb	AEC0144	2	0.289369	16.1	25.5	0	0
A2_14_B	TVw	AEC0144	2	0.256244	16.1	25.5	1	0
A2_14_B	V5b	AEC0144	2	0.286571	16.1	25.5	0	5
A2_14_B	V5w	AEC0144	2	0.254078	16.1	25.5	1	5
A2_14_B	V10b	AEC0144	2	0.254132	16.1	25.5	0	10
A2_14_B	V10w	AEC0144	2	0.226348	16.1	25.5	1	10
A2_14_B	V15b	AEC0144	2	0.107034	16.1	25.5	0	15
A2_14_B	V15w	AEC0144	2	0.0960395	16.1	25.5	1	15
A2_15_A	TVb	AEC0144	2	0.239615	15.6	24.3	0	0
A2_15_A	TVw	AEC0144	2	0.213804	15.6	24.3	1	0
A2_15_A	V5b	AEC0144	2	0.236277	15.6	24.3	0	5
A2_15_A	V5w	AEC0144	2	0.210979	15.6	24.3	1	5
A2_15_A	V10b	AEC0144	2	0.203356	15.6	24.3	0	10
A2_15_A	V10w	AEC0144	2	0.182363	15.6	24.3	1	10
A2_15_A	V15b	AEC0144	2	0.0787619	15.6	24.3	0	15
A2_15_A	V15w	AEC0144	2	0.0703136	15.6	24.3	1	15
A2_15_B	TVb	AEC0144	2	0.0699395	10	17.3	0	0
A2_15_B	TVw	AEC0144	2	0.0600112	10	17.3	1	0
A2_15_B	V5b	AEC0144	2	0.0647363	10	17.3	0	5
A2_15_B	V5w	AEC0144	2	0.0554136	10	17.3	1	5
A2_15_B	V10b	AEC0144	2	0.0146425	10	17.3	0	10
A2_15_B	V10w	AEC0144	2	0.0127598	10	17.3	1	10
A2_16	TVb	AEC0144	2	0.187887	15	22.7	0	0
A2_16	TVw	AEC0144	2	0.168682	15	22.7	1	0
A2_16	V5b	AEC0144	2	0.184108	15	22.7	0	5
A2_16	V5w	AEC0144	2	0.165483	15	22.7	1	5
A2_16	V10b	AEC0144	2	0.14427	15	22.7	0	10
A2_16	V10w	AEC0144	2	0.129616	15	22.7	1	10
A2_16	V15b	AEC0144	2	0.0204153	15	22.7	0	15
A2_16	V15w	AEC0144	2	0.017634	15	22.7	1	15
A2_17_A	TVb	AEC0144	2	0.389835	19	27.1	0	0
A2_17_A	TVw	AEC0144	2	0.345873	19	27.1	1	0
A2_17_A	V5b	AEC0144	2	0.387518	19	27.1	0	5
A2_17_A	V5w	AEC0144	2	0.344079	19	27.1	1	5
A2_17_A	V10b	AEC0144	2	0.363952	19	27.1	0	10
A2_17_A	V10w	AEC0144	2	0.32442	19	27.1	1	10
A2_17_A	V15b	AEC0144	2	0.252383	19	27.1	0	15
A2_17_A	V15w	AEC0144	2	0.224928	19	27.1	1	15
A2_17_B	TVb	AEC0144	2	0.106975	12.1	18.3	0	0
A2_17_B	TVw	AEC0144	2	0.0942342	12.1	18.3	1	0
A2_17_B	V5b	AEC0144	2	0.102508	12.1	18.3	0	5
A2_17_B	V5w	AEC0144	2	0.0904534	12.1	18.3	1	5
A2_17_B	V10b	AEC0144	2	0.0632587	12.1	18.3	0	10
A2_17_B	V10w	AEC0144	2	0.0560033	12.1	18.3	1	10
A2_18	TVb	AEC0144	2	0.395288	19.3	27.4	0	0
A2_18	TVw	AEC0144	2	0.3495	19.3	27.4	1	0
A2_18	V5b	AEC0144	2	0.392735	19.3	27.4	0	5
A2_18	V5w	AEC0144	2	0.347523	19.3	27.4	1	5
A2_18	V10b	AEC0144	2	0.365987	19.3	27.4	0	10
A2_18	V10w	AEC0144	2	0.324751	19.3	27.4	1	10
A2_18	V15b	AEC0144	2	0.257052	19.3	27.4	0	15
A2_18	V15w	AEC0144	2	0.228796	19.3	27.4	1	15
A2_19_A	TVb	AEC0144	2	0.323183	17.5	27	0	0
A2_19_A	TVw	AEC0144	2	0.286032	17.5	27	1	0
A2_19_A	V5b	AEC0144	2	0.320238	17.5	27	0	5
A2_19_A	V5w	AEC0144	2	0.283751	17.5	27	1	5
A2_19_A	V10b	AEC0144	2	0.289778	17.5	27	0	10
A2_19_A	V10w	AEC0144	2	0.258547	17.5	27	1	10
A2_19_A	V15b	AEC0144	2	0.165993	17.5	27	0	15
A2_19_A	V15w	AEC0144	2	0.149789	17.5	27	1	15
A2_21	TVb	AEC0144	2	0.293876	18	25.7	0	0
A2_21	TVw	AEC0144	2	0.257319	18	25.7	1	0
A2_21	V5b	AEC0144	2	0.291029	18	25.7	0	5
A2_21	V5w	AEC0144	2	0.255114	18	25.7	1	5
A2_21	V10b	AEC0144	2	0.259385	18	25.7	0	10
A2_21	V10w	AEC0144	2	0.228269	18	25.7	1	10
A2_21	V15b	AEC0144	2	0.150558	18	25.7	0	15
A2_21	V15w	AEC0144	2	0.13289	18	25.7	1	15
A2_22_A	TVb	AEC0144	2	0.116149	11.8	21.1	0	0
A2_22_A	TVw	AEC0144	2	0.0981651	11.8	21.1	1	0
A2_22_A	V5b	AEC0144	2	0.111584	11.8	21.1	0	5
A2_22_A	V5w	AEC0144	2	0.0946299	11.8	21.1	1	5
A2_22_A	V10b	AEC0144	2	0.0595151	11.8	21.1	0	10
A2_22_A	V10w	AEC0144	2	0.051279	11.8	21.1	1	10
A2_22_B	TVb	AEC0144	2	0.0508487	9.5	15.4	0	0
A2_22_B	TVw	AEC0144	2	0.0408384	9.5	15.4	1	0
A2_22_B	V5b	AEC0144	2	0.0455473	9.5	15.4	0	5
A2_22_B	V5w	AEC0144	2	0.0367329	9.5	15.4	1	5
A2_23_B	TVb	AEC0144	2	0.0308564	8	12	0	0
A2_23_B	TVw	AEC0144	2	0.0251356	8	12	1	0
A2_23_B	V5b	AEC0144	2	0.0269295	8	12	0	5
A2_23_B	V5w	AEC0144	2	0.0220945	8	12	1	5
A2_25	TVb	AEC0144	2	0.217336	14.9	24.5	0	0
A2_25	TVw	AEC0144	2	0.188559	14.9	24.5	1	0
A2_25	V5b	AEC0144	2	0.213409	14.9	24.5	0	5
A2_25	V5w	AEC0144	2	0.185518	14.9	24.5	1	5
A2_25	V10b	AEC0144	2	0.177189	14.9	24.5	0	10
A2_25	V10w	AEC0144	2	0.155946	14.9	24.5	1	10
A2_25	V15b	AEC0144	2	0.0220295	14.9	24.5	0	15
A2_25	V15w	AEC0144	2	0.0194216	14.9	24.5	1	15
A2_27_A	TVb	AEC0144	2	0.422867	20.1	27.3	0	0
A2_27_A	TVw	AEC0144	2	0.365302	20.1	27.3	1	0
A2_27_A	V5b	AEC0144	2	0.419824	20.1	27.3	0	5
A2_27_A	V5w	AEC0144	2	0.363155	20.1	27.3	1	5
A2_27_A	V10b	AEC0144	2	0.399252	20.1	27.3	0	10
A2_27_A	V10w	AEC0144	2	0.346537	20.1	27.3	1	10
A2_27_A	V15b	AEC0144	2	0.304486	20.1	27.3	0	15
A2_27_A	V15w	AEC0144	2	0.266047	20.1	27.3	1	15
A2_27_A	V20b	AEC0144	2	0.0434377	20.1	27.3	0	20
A2_27_A	V20w	AEC0144	2	0.0383071	20.1	27.3	1	20
A2_27_B	TVb	AEC0144	2	0.179598	14.7	22.4	0	0
A2_27_B	TVw	AEC0144	2	0.15459	14.7	22.4	1	0
A2_27_B	V5b	AEC0144	2	0.175671	14.7	22.4	0	5
A2_27_B	V5w	AEC0144	2	0.151549	14.7	22.4	1	5
A2_27_B	V10b	AEC0144	2	0.138632	14.7	22.4	0	10
A2_27_B	V10w	AEC0144	2	0.120205	14.7	22.4	1	10
A2_27_B	V15b	AEC0144	2	0.0201621	14.7	22.4	0	15
A2_27_B	V15w	AEC0144	2	0.0171029	14.7	22.4	1	15
A2_27_C	TVb	AEC0144	2	0.0362202	8.1	12.9	0	0
A2_27_C	TVw	AEC0144	2	0.0281976	8.1	12.9	1	0
A2_27_C	V5b	AEC0144	2	0.0314096	8.1	12.9	0	5
A2_27_C	V5w	AEC0144	2	0.0244723	8.1	12.9	1	5
A2_28	TVb	AEC0144	2	0.355108	19	26.8	0	0
A2_28	TVw	AEC0144	2	0.314885	19	26.8	1	0
A2_28	V5b	AEC0144	2	0.352751	19	26.8	0	5
A2_28	V5w	AEC0144	2	0.31306	19	26.8	1	5
A2_28	V10b	AEC0144	2	0.324316	19	26.8	0	10
A2_28	V10w	AEC0144	2	0.28952	19	26.8	1	10
A2_28	V15b	AEC0144	2	0.184909	19	26.8	0	15
A2_28	V15w	AEC0144	2	0.166372	19	26.8	1	15
A2_29	TVb	AEC0144	2	0.427299	20	27.6	0	0
A2_29	TVw	AEC0144	2	0.374073	20	27.6	1	0
A2_29	V5b	AEC0144	2	0.425139	20	27.6	0	5
A2_29	V5w	AEC0144	2	0.372401	20	27.6	1	5
A2_29	V10b	AEC0144	2	0.399686	20	27.6	0	10
A2_29	V10w	AEC0144	2	0.351376	20	27.6	1	10
A2_29	V15b	AEC0144	2	0.300733	20	27.6	0	15
A2_29	V15w	AEC0144	2	0.265717	20	27.6	1	15
A2_29	V20b	AEC0144	2	0.0610998	20	27.6	0	20
A2_29	V20w	AEC0144	2	0.0532247	20	27.6	1	20
A2_30	TVb	AEC0144	2	0.0966363	12.7	17.2	0	0
A2_30	TVw	AEC0144	2	0.0809677	12.7	17.2	1	0
A2_30	V5b	AEC0144	2	0.0932983	12.7	17.2	0	5
A2_30	V5w	AEC0144	2	0.0786125	12.7	17.2	1	5
A2_30	V10b	AEC0144	2	0.0505938	12.7	17.2	0	10
A2_30	V10w	AEC0144	2	0.0435232	12.7	17.2	1	10
A2_31	TVb	AEC0144	2	0.109928	12.7	20.6	0	0
A2_31	TVw	AEC0144	2	0.0892809	12.7	20.6	1	0
A2_31	V5b	AEC0144	2	0.103448	12.7	20.6	0	5
A2_31	V5w	AEC0144	2	0.084709	12.7	20.6	1	5
A2_31	V10b	AEC0144	2	0.0636774	12.7	20.6	0	10
A2_31	V10w	AEC0144	2	0.0533138	12.7	20.6	1	10
A2_32_B	TVb	AEC0144	2	0.0447521	8.5	16.1	0	0
A2_32_B	TVw	AEC0144	2	0.036424	8.5	16.1	1	0
A2_32_B	V5b	AEC0144	2	0.0382725	8.5	16.1	0	5
A2_32_B	V5w	AEC0144	2	0.0309397	8.5	16.1	1	5
A2_33	TVb	AEC0144	2	0.0775389	11.5	17.1	0	0
A2_33	TVw	AEC0144	2	0.063359	11.5	17.1	1	0
A2_33	V5b	AEC0144	2	0.072532	11.5	17.1	0	5
A2_33	V5w	AEC0144	2	0.0591212	11.5	17.1	1	5
A2_33	V10b	AEC0144	2	0.0298695	11.5	17.1	0	10
A2_33	V10w	AEC0144	2	0.0243642	11.5	17.1	1	10
A2_34	TVb	AEC0144	2	0.405164	20.1	28.1	0	0
A2_34	TVw	AEC0144	2	0.357598	20.1	28.1	1	0
A2_34	V5b	AEC0144	2	0.402612	20.1	28.1	0	5
A2_34	V5w	AEC0144	2	0.355797	20.1	28.1	1	5
A2_34	V10b	AEC0144	2	0.37554	20.1	28.1	0	10
A2_34	V10w	AEC0144	2	0.334107	20.1	28.1	1	10
A2_34	V15b	AEC0144	2	0.274908	20.1	28.1	0	15
A2_34	V15w	AEC0144	2	0.245885	20.1	28.1	1	15
A2_34	V20b	AEC0144	2	0.0429634	20.1	28.1	0	20
A2_34	V20w	AEC0144	2	0.0376555	20.1	28.1	1	20
A2_34_B	TVb	AEC0144	2	0.0434614	8.5	16.2	0	0
A2_34_B	TVw	AEC0144	2	0.0362433	8.5	16.2	1	0
A2_34_B	V5b	AEC0144	2	0.0365891	8.5	16.2	0	5
A2_34_B	V5w	AEC0144	2	0.0306768	8.5	16.2	1	5
A2_36_A	TVb	AEC0144	2	0.337771	18.8	27.7	0	0
A2_36_A	TVw	AEC0144	2	0.291091	18.8	27.7	1	0
A2_36_A	V5b	AEC0144	2	0.334139	18.8	27.7	0	5
A2_36_A	V5w	AEC0144	2	0.288278	18.8	27.7	1	5
A2_36_A	V10b	AEC0144	2	0.304946	18.8	27.7	0	10
A2_36_A	V10w	AEC0144	2	0.264576	18.8	27.7	1	10
A2_36_A	V15b	AEC0144	2	0.179011	18.8	27.7	0	15
A2_36_A	V15w	AEC0144	2	0.157297	18.8	27.7	1	15
A2_36_B	TVb	AEC0144	2	0.149084	13.3	22.2	0	0
A2_36_B	TVw	AEC0144	2	0.126525	13.3	22.2	1	0
A2_36_B	V5b	AEC0144	2	0.14447	13.3	22.2	0	5
A2_36_B	V5w	AEC0144	2	0.123113	13.3	22.2	1	5
A2_36_B	V10b	AEC0144	2	0.106697	13.3	22.2	0	10
A2_36_B	V10w	AEC0144	2	0.0917496	13.3	22.2	1	10
A2_38	TVb	AEC0144	2	0.517499	21.5	28.7	0	0
A2_38	TVw	AEC0144	2	0.450346	21.5	28.7	1	0
A2_38	V5b	AEC0144	2	0.514848	21.5	28.7	0	5
A2_38	V5w	AEC0144	2	0.448476	21.5	28.7	1	5
A2_38	V10b	AEC0144	2	0.491378	21.5	28.7	0	10
A2_38	V10w	AEC0144	2	0.429586	21.5	28.7	1	10
A2_38	V15b	AEC0144	2	0.412392	21.5	28.7	0	15
A2_38	V15w	AEC0144	2	0.360928	21.5	28.7	1	15
A2_38	V20b	AEC0144	2	0.207786	21.5	28.7	0	20
A2_38	V20w	AEC0144	2	0.183286	21.5	28.7	1	20
A2_39_A	TVb	AEC0144	2	0.364559	19	27.8	0	0
A2_39_A	TVw	AEC0144	2	0.31609	19	27.8	1	0
A2_39_A	V5b	AEC0144	2	0.361594	19	27.8	0	5
A2_39_A	V5w	AEC0144	2	0.313998	19	27.8	1	5
A2_39_A	V10b	AEC0144	2	0.329252	19	27.8	0	10
A2_39_A	V10w	AEC0144	2	0.287798	19	27.8	1	10
A2_39_A	V15b	AEC0144	2	0.222451	19	27.8	0	15
A2_39_A	V15w	AEC0144	2	0.197043	19	27.8	1	15
A2_39_B	TVb	AEC0144	2	0.103255	11	19.2	0	0
A2_39_B	TVw	AEC0144	2	0.0869712	11	19.2	1	0
A2_39_B	V5b	AEC0144	2	0.0978256	11	19.2	0	5
A2_39_B	V5w	AEC0144	2	0.0827669	11	19.2	1	5
A2_39_B	V10b	AEC0144	2	0.0531482	11	19.2	0	10
A2_39_B	V10w	AEC0144	2	0.0459227	11	19.2	1	10
A2_4	TVb	AEC0144	2	0.182647	16.4	21.72	0	0
A2_4	TVw	AEC0144	2	0.161221	16.4	21.72	1	0
A2_4	V5b	AEC0144	2	0.179053	16.4	21.72	0	5
A2_4	V5w	AEC0144	2	0.158046	16.4	21.72	1	5
A2_4	V10b	AEC0144	2	0.137798	16.4	21.72	0	10
A2_4	V10w	AEC0144	2	0.121396	16.4	21.72	1	10
A2_4	V15b	AEC0144	2	0.0392382	16.4	21.72	0	15
A2_4	V15w	AEC0144	2	0.0337054	16.4	21.72	1	15
A2_40	TVb	AEC0144	2	0.351127	18.3	28.46	0	0
A2_40	TVw	AEC0144	2	0.30208	18.3	28.46	1	0
A2_40	V5b	AEC0144	2	0.347838	18.3	28.46	0	5
A2_40	V5w	AEC0144	2	0.299533	18.3	28.46	1	5
A2_40	V10b	AEC0144	2	0.320483	18.3	28.46	0	10
A2_40	V10w	AEC0144	2	0.277375	18.3	28.46	1	10
A2_40	V15b	AEC0144	2	0.190638	18.3	28.46	0	15
A2_40	V15w	AEC0144	2	0.16565	18.3	28.46	1	15
A2_41_A	TVb	AEC0144	2	0.453129	21	28.38	0	0
A2_41_A	TVw	AEC0144	2	0.39865	21	28.38	1	0
A2_41_A	V5b	AEC0144	2	0.450262	21	28.38	0	5
A2_41_A	V5w	AEC0144	2	0.39643	21	28.38	1	5
A2_41_A	V10b	AEC0144	2	0.426	21	28.38	0	10
A2_41_A	V10w	AEC0144	2	0.376494	21	28.38	1	10
A2_41_A	V15b	AEC0144	2	0.317011	21	28.38	0	15
A2_41_A	V15w	AEC0144	2	0.281068	21	28.38	1	15
A2_41_A	V20b	AEC0144	2	0.076495	21	28.38	0	20
A2_41_A	V20w	AEC0144	2	0.0660594	21	28.38	1	20
A2_41_B	TVb	AEC0144	2	0.139938	13.9	19.5	0	0
A2_41_B	TVw	AEC0144	2	0.11898	13.9	19.5	1	0
A2_41_B	V5b	AEC0144	2	0.135982	13.9	19.5	0	5
A2_41_B	V5w	AEC0144	2	0.115916	13.9	19.5	1	5
A2_41_B	V10b	AEC0144	2	0.108498	13.9	19.5	0	10
A2_41_B	V10w	AEC0144	2	0.0924327	13.9	19.5	1	10
A2_42	TVb	AEC0144	2	0.304083	18	26.2	0	0
A2_42	TVw	AEC0144	2	0.26539	18	26.2	1	0
A2_42	V5b	AEC0144	2	0.301432	18	26.2	0	5
A2_42	V5w	AEC0144	2	0.263337	18	26.2	1	5
A2_42	V10b	AEC0144	2	0.265884	18	26.2	0	10
A2_42	V10w	AEC0144	2	0.23375	18	26.2	1	10
A2_42	V15b	AEC0144	2	0.192211	18	26.2	0	15
A2_42	V15w	AEC0144	2	0.169701	18	26.2	1	15
A2_43_A	TVb	AEC0144	2	0.270233	17.5	25.1	0	0
A2_43_A	TVw	AEC0144	2	0.242227	17.5	25.1	1	0
A2_43_A	V5b	AEC0144	2	0.26719	17.5	25.1	0	5
A2_43_A	V5w	AEC0144	2	0.23987	17.5	25.1	1	5
A2_43_A	V10b	AEC0144	2	0.23596	17.5	25.1	0	10
A2_43_A	V10w	AEC0144	2	0.21322	17.5	25.1	1	10
A2_43_A	V15b	AEC0144	2	0.106445	17.5	25.1	0	15
A2_43_A	V15w	AEC0144	2	0.0959108	17.5	25.1	1	15
A2_44_A	TVb	AEC0144	2	0.247246	16	25.3	0	0
A2_44_A	TVw	AEC0144	2	0.2209	16	25.3	1	0
A2_44_A	V5b	AEC0144	2	0.244104	16	25.3	0	5
A2_44_A	V5w	AEC0144	2	0.218467	16	25.3	1	5
A2_44_A	V10b	AEC0144	2	0.210967	16	25.3	0	10
A2_44_A	V10w	AEC0144	2	0.190151	16	25.3	1	10
A2_44_A	V15b	AEC0144	2	0.0753055	16	25.3	0	15
A2_44_A	V15w	AEC0144	2	0.0675841	16	25.3	1	15
A2_44_B	TVb	AEC0144	2	0.148902	13	22.1	0	0
A2_44_B	TVw	AEC0144	2	0.129976	13	22.1	1	0
A2_44_B	V5b	AEC0144	2	0.144876	13	22.1	0	5
A2_44_B	V5w	AEC0144	2	0.126569	13	22.1	1	5
A2_44_B	V10b	AEC0144	2	0.106526	13	22.1	0	10
A2_44_B	V10w	AEC0144	2	0.0941193	13	22.1	1	10
A2_46	TVb	AEC0144	2	0.324912	17.9	26.4	0	0
A2_46	TVw	AEC0144	2	0.283608	17.9	26.4	1	0
A2_46	V5b	AEC0144	2	0.321967	17.9	26.4	0	5
A2_46	V5w	AEC0144	2	0.281115	17.9	26.4	1	5
A2_46	V10b	AEC0144	2	0.29196	17.9	26.4	0	10
A2_46	V10w	AEC0144	2	0.255334	17.9	26.4	1	10
A2_46	V15b	AEC0144	2	0.170055	17.9	26.4	0	15
A2_46	V15w	AEC0144	2	0.146802	17.9	26.4	1	15
A2_47	TVb	AEC0144	2	0.229633	16.5	24.2	0	0
A2_47	TVw	AEC0144	2	0.195365	16.5	24.2	1	0
A2_47	V5b	AEC0144	2	0.226295	16.5	24.2	0	5
A2_47	V5w	AEC0144	2	0.19301	16.5	24.2	1	5
A2_47	V10b	AEC0144	2	0.194816	16.5	24.2	0	10
A2_47	V10w	AEC0144	2	0.16762	16.5	24.2	1	10
A2_47	V15b	AEC0144	2	0.0661076	16.5	24.2	0	15
A2_47	V15w	AEC0144	2	0.0571581	16.5	24.2	1	15
A2_49_B	TVb	AEC0144	2	0.155298	12.9	22.4	0	0
A2_49_B	TVw	AEC0144	2	0.131504	12.9	22.4	1	0
A2_49_B	V5b	AEC0144	2	0.151175	12.9	22.4	0	5
A2_49_B	V5w	AEC0144	2	0.128311	12.9	22.4	1	5
A2_49_B	V10b	AEC0144	2	0.109457	12.9	22.4	0	10
A2_49_B	V10w	AEC0144	2	0.0929414	12.9	22.4	1	10
A2_50	TVb	AEC0144	2	0.438486	21.2	28	0	0
A2_50	TVw	AEC0144	2	0.379379	21.2	28	1	0
A2_50	V5b	AEC0144	2	0.435737	21.2	28	0	5
A2_50	V5w	AEC0144	2	0.377439	21.2	28	1	5
A2_50	V10b	AEC0144	2	0.414359	21.2	28	0	10
A2_50	V10w	AEC0144	2	0.360203	21.2	28	1	10
A2_50	V15b	AEC0144	2	0.309733	21.2	28	0	15
A2_50	V15w	AEC0144	2	0.270728	21.2	28	1	15
A2_50	V20b	AEC0144	2	0.0795498	21.2	28	0	20
A2_50	V20w	AEC0144	2	0.0681807	21.2	28	1	20
A2_6_B	TVb	AEC0144	2	0.0561583	10.5	15.9	0	0
A2_6_B	TVw	AEC0144	2	0.0466247	10.5	15.9	1	0
A2_6_B	V5b	AEC0144	2	0.050366	10.5	15.9	0	5
A2_6_B	V5w	AEC0144	2	0.041722	10.5	15.9	1	5
A2_7_A	TVb	AEC0144	2	0.277093	17.1	24.4	0	0
A2_7_A	TVw	AEC0144	2	0.24154	17.1	24.4	1	0
A2_7_A	V5b	AEC0144	2	0.275021	17.1	24.4	0	5
A2_7_A	V5w	AEC0144	2	0.239862	17.1	24.4	1	5
A2_7_A	V10b	AEC0144	2	0.244389	17.1	24.4	0	10
A2_7_A	V10w	AEC0144	2	0.214733	17.1	24.4	1	10
A2_7_A	V15b	AEC0144	2	0.0901822	17.1	24.4	0	15
A2_7_A	V15w	AEC0144	2	0.0795287	17.1	24.4	1	15
A2_7_B	TVb	AEC0144	2	0.0921724	12.4	18.3	0	0
A2_7_B	TVw	AEC0144	2	0.0781973	12.4	18.3	1	0
A2_7_B	V5b	AEC0144	2	0.0872832	12.4	18.3	0	5
A2_7_B	V5w	AEC0144	2	0.0742371	12.4	18.3	1	5
A2_7_B	V10b	AEC0144	2	0.0424811	12.4	18.3	0	10
A2_7_B	V10w	AEC0144	2	0.0361579	12.4	18.3	1	10
A2_8	TVb	AEC0144	2	0.428767	20.9	25.9	0	0
A2_8	TVw	AEC0144	2	0.378601	20.9	25.9	1	0
A2_8	V5b	AEC0144	2	0.426588	20.9	25.9	0	5
A2_8	V5w	AEC0144	2	0.376913	20.9	25.9	1	5
A2_8	V10b	AEC0144	2	0.399883	20.9	25.9	0	10
A2_8	V10w	AEC0144	2	0.355074	20.9	25.9	1	10
A2_8	V15b	AEC0144	2	0.313046	20.9	25.9	0	15
A2_8	V15w	AEC0144	2	0.278475	20.9	25.9	1	15
A2_8	V20b	AEC0144	2	0.0731822	20.9	25.9	0	20
A2_8	V20w	AEC0144	2	0.0653536	20.9	25.9	1	20
A2_9_A	TVb	AEC0144	2	0.183655	15.2	22.2	0	0
A2_9_A	TVw	AEC0144	2	0.159388	15.2	22.2	1	0
A2_9_A	V5b	AEC0144	2	0.179532	15.2	22.2	0	5
A2_9_A	V5w	AEC0144	2	0.155898	15.2	22.2	1	5
A2_9_A	V10b	AEC0144	2	0.155074	15.2	22.2	0	10
A2_9_A	V10w	AEC0144	2	0.135041	15.2	22.2	1	10
A2_9_A	V15b	AEC0144	2	0.0318872	15.2	22.2	0	15
A2_9_A	V15w	AEC0144	2	0.0275919	15.2	22.2	1	15
B1_1	TVb	AEC224	1	0.476185	23	25.4	0	0
B1_1	TVw	AEC224	1	0.418346	23	25.4	1	0
B1_1	V5b	AEC224	1	0.474319	23	25.4	0	5
B1_1	V5w	AEC224	1	0.41703	23	25.4	1	5
B1_1	V10b	AEC224	1	0.458258	23	25.4	0	10
B1_1	V10w	AEC224	1	0.40406	23	25.4	1	10
B1_1	V15b	AEC224	1	0.385521	23	25.4	0	15
B1_1	V15w	AEC224	1	0.342158	23	25.4	1	15
B1_1	V20b	AEC224	1	0.146013	23	25.4	0	20
B1_1	V20w	AEC224	1	0.129197	23	25.4	1	20
B1_11	TVb	AEC224	1	0.281555	20	23	0	0
B1_11	TVw	AEC224	1	0.235556	20	23	1	0
B1_11	V5b	AEC224	1	0.278296	20	23	0	5
B1_11	V5w	AEC224	1	0.233256	20	23	1	5
B1_11	V10b	AEC224	1	0.249664	20	23	0	10
B1_11	V10w	AEC224	1	0.211017	20	23	1	10
B1_11	V15b	AEC224	1	0.145865	20	23	0	15
B1_11	V15w	AEC224	1	0.124473	20	23	1	15
B1_11	V20b	AEC224	1	0.0424407	20	23	0	20
B1_11	V20w	AEC224	1	0.035899	20	23	1	20
B1_12	TVb	AEC224	1	0.234006	19	23	0	0
B1_12	TVw	AEC224	1	0.197852	19	23	1	0
B1_12	V5b	AEC224	1	0.229097	19	23	0	5
B1_12	V5w	AEC224	1	0.194388	19	23	1	5
B1_12	V10b	AEC224	1	0.202263	19	23	0	10
B1_12	V10w	AEC224	1	0.173384	19	23	1	10
B1_12	V15b	AEC224	1	0.0988198	19	23	0	15
B1_12	V15w	AEC224	1	0.0856164	19	23	1	15
B1_13	TVb	AEC224	1	0.311079	19	25.9	0	0
B1_13	TVw	AEC224	1	0.270897	19	25.9	1	0
B1_13	V5b	AEC224	1	0.308252	19	25.9	0	5
B1_13	V5w	AEC224	1	0.268504	19	25.9	1	5
B1_13	V10b	AEC224	1	0.274487	19	25.9	0	10
B1_13	V10w	AEC224	1	0.240781	19	25.9	1	10
B1_13	V15b	AEC224	1	0.162401	19	25.9	0	15
B1_13	V15w	AEC224	1	0.144277	19	25.9	1	15
B1_14	TVb	AEC224	1	0.307952	18.5	25.7	0	0
B1_14	TVw	AEC224	1	0.266712	18.5	25.7	1	0
B1_14	V5b	AEC224	1	0.305144	18.5	25.7	0	5
B1_14	V5w	AEC224	1	0.264335	18.5	25.7	1	5
B1_14	V10b	AEC224	1	0.271576	18.5	25.7	0	10
B1_14	V10w	AEC224	1	0.236341	18.5	25.7	1	10
B1_14	V15b	AEC224	1	0.137878	18.5	25.7	0	15
B1_14	V15w	AEC224	1	0.122152	18.5	25.7	1	15
B1_16	TVb	AEC224	1	0.277394	18	27.9	0	0
B1_16	TVw	AEC224	1	0.238864	18	27.9	1	0
B1_16	V5b	AEC224	1	0.271602	18	27.9	0	5
B1_16	V5w	AEC224	1	0.233961	18	27.9	1	5
B1_16	V10b	AEC224	1	0.240967	18	27.9	0	10
B1_16	V10w	AEC224	1	0.208506	18	27.9	1	10
B1_16	V15b	AEC224	1	0.122131	18	27.9	0	15
B1_16	V15w	AEC224	1	0.10727	18	27.9	1	15
B1_2	TVb	AEC224	1	0.262047	17.5	23.1	0	0
B1_2	TVw	AEC224	1	0.22988	17.5	23.1	1	0
B1_2	V5b	AEC224	1	0.259003	17.5	23.1	0	5
B1_2	V5w	AEC224	1	0.227523	17.5	23.1	1	5
B1_2	V10b	AEC224	1	0.232604	17.5	23.1	0	10
B1_2	V10w	AEC224	1	0.205129	17.5	23.1	1	10
B1_2	V15b	AEC224	1	0.127003	17.5	23.1	0	15
B1_2	V15w	AEC224	1	0.112559	17.5	23.1	1	15
B1_20	TVb	AEC224	1	0.251667	17.2	24.4	0	0
B1_20	TVw	AEC224	1	0.216854	17.2	24.4	1	0
B1_20	V5b	AEC224	1	0.248329	17.2	24.4	0	5
B1_20	V5w	AEC224	1	0.214029	17.2	24.4	1	5
B1_20	V10b	AEC224	1	0.215543	17.2	24.4	0	10
B1_20	V10w	AEC224	1	0.186119	17.2	24.4	1	10
B1_20	V15b	AEC224	1	0.101452	17.2	24.4	0	15
B1_20	V15w	AEC224	1	0.0859863	17.2	24.4	1	15
B1_21	TVb	AEC224	1	0.188854	17.8	20.4	0	0
B1_21	TVw	AEC224	1	0.158748	17.8	20.4	1	0
B1_21	V5b	AEC224	1	0.184927	17.8	20.4	0	5
B1_21	V5w	AEC224	1	0.155707	17.8	20.4	1	5
B1_21	V10b	AEC224	1	0.153993	17.8	20.4	0	10
B1_21	V10w	AEC224	1	0.129791	17.8	20.4	1	10
B1_21	V15b	AEC224	1	0.0750319	17.8	20.4	0	15
B1_21	V15w	AEC224	1	0.0630198	17.8	20.4	1	15
B1_22	TVb	AEC224	1	0.396641	19.6	27.5	0	0
B1_22	TVw	AEC224	1	0.345597	19.6	27.5	1	0
B1_22	V5b	AEC224	1	0.394089	19.6	27.5	0	5
B1_22	V5w	AEC224	1	0.34362	19.6	27.5	1	5
B1_22	V10b	AEC224	1	0.362874	19.6	27.5	0	10
B1_22	V10w	AEC224	1	0.31791	19.6	27.5	1	10
B1_22	V15b	AEC224	1	0.261709	19.6	27.5	0	15
B1_22	V15w	AEC224	1	0.229425	19.6	27.5	1	15
B1_23	TVb	AEC224	1	0.190504	17.2	20.9	0	0
B1_23	TVw	AEC224	1	0.166545	17.2	20.9	1	0
B1_23	V5b	AEC224	1	0.186773	17.2	20.9	0	5
B1_23	V5w	AEC224	1	0.163656	17.2	20.9	1	5
B1_23	V10b	AEC224	1	0.15419	17.2	20.9	0	10
B1_23	V10w	AEC224	1	0.136182	17.2	20.9	1	10
B1_23	V15b	AEC224	1	0.0795588	17.2	20.9	0	15
B1_23	V15w	AEC224	1	0.0709609	17.2	20.9	1	15
B1_24	TVb	AEC224	1	0.420816	22	27.3	0	0
B1_24	TVw	AEC224	1	0.377998	22	27.3	1	0
B1_24	V5b	AEC224	1	0.418459	22	27.3	0	5
B1_24	V5w	AEC224	1	0.376173	22	27.3	1	5
B1_24	V10b	AEC224	1	0.387049	22	27.3	0	10
B1_24	V10w	AEC224	1	0.34922	22	27.3	1	10
B1_24	V15b	AEC224	1	0.269634	22	27.3	0	15
B1_24	V15w	AEC224	1	0.242424	22	27.3	1	15
B1_24	V20b	AEC224	1	0.105922	22	27.3	0	20
B1_24	V20w	AEC224	1	0.0943707	22	27.3	1	20
B1_25	TVb	AEC224	1	0.408186	20	27.1	0	0
B1_25	TVw	AEC224	1	0.356043	20	27.1	1	0
B1_25	V5b	AEC224	1	0.40583	20	27.1	0	5
B1_25	V5w	AEC224	1	0.35438	20	27.1	1	5
B1_25	V10b	AEC224	1	0.380417	20	27.1	0	10
B1_25	V10w	AEC224	1	0.334914	20	27.1	1	10
B1_25	V15b	AEC224	1	0.257801	20	27.1	0	15
B1_25	V15w	AEC224	1	0.228952	20	27.1	1	15
B1_25	V20b	AEC224	1	0.0430143	20	27.1	0	20
B1_25	V20w	AEC224	1	0.0376295	20	27.1	1	20
B1_26	TVb	AEC224	1	0.273637	18.5	24.7	0	0
B1_26	TVw	AEC224	1	0.23808	18.5	24.7	1	0
B1_26	V5b	AEC224	1	0.270496	18.5	24.7	0	5
B1_26	V5w	AEC224	1	0.235647	18.5	24.7	1	5
B1_26	V10b	AEC224	1	0.238416	18.5	24.7	0	10
B1_26	V10w	AEC224	1	0.209267	18.5	24.7	1	10
B1_26	V15b	AEC224	1	0.127973	18.5	24.7	0	15
B1_26	V15w	AEC224	1	0.113029	18.5	24.7	1	15
B1_27	TVb	AEC224	1	0.437845	21	27.2	0	0
B1_27	TVw	AEC224	1	0.385021	21	27.2	1	0
B1_27	V5b	AEC224	1	0.435489	21	27.2	0	5
B1_27	V5w	AEC224	1	0.383358	21	27.2	1	5
B1_27	V10b	AEC224	1	0.408702	21	27.2	0	10
B1_27	V10w	AEC224	1	0.361739	21	27.2	1	10
B1_27	V15b	AEC224	1	0.317875	21	27.2	0	15
B1_27	V15w	AEC224	1	0.284804	21	27.2	1	15
B1_27	V20b	AEC224	1	0.124937	21	27.2	0	20
B1_27	V20w	AEC224	1	0.112946	21	27.2	1	20
B1_3	TVb	AEC224	1	0.248669	16.5	22.1	0	0
B1_3	TVw	AEC224	1	0.222907	16.5	22.1	1	0
B1_3	V5b	AEC224	1	0.24541	16.5	22.1	0	5
B1_3	V5w	AEC224	1	0.220383	16.5	22.1	1	5
B1_3	V10b	AEC224	1	0.221871	16.5	22.1	0	10
B1_3	V10w	AEC224	1	0.200214	16.5	22.1	1	10
B1_3	V15b	AEC224	1	0.125395	16.5	22.1	0	15
B1_3	V15w	AEC224	1	0.113011	16.5	22.1	1	15
B1_30	TVb	AEC224	1	0.315401	18.2	25.8	0	0
B1_30	TVw	AEC224	1	0.27992	18.2	25.8	1	0
B1_30	V5b	AEC224	1	0.313143	18.2	25.8	0	5
B1_30	V5w	AEC224	1	0.278171	18.2	25.8	1	5
B1_30	V10b	AEC224	1	0.283956	18.2	25.8	0	10
B1_30	V10w	AEC224	1	0.253521	18.2	25.8	1	10
B1_30	V15b	AEC224	1	0.16087	18.2	25.8	0	15
B1_30	V15w	AEC224	1	0.143635	18.2	25.8	1	15
B1_31	TVb	AEC224	1	0.234559	17	23.1	0	0
B1_31	TVw	AEC224	1	0.208911	17	23.1	1	0
B1_31	V5b	AEC224	1	0.231515	17	23.1	0	5
B1_31	V5w	AEC224	1	0.206446	17	23.1	1	5
B1_31	V10b	AEC224	1	0.197484	17	23.1	0	10
B1_31	V10w	AEC224	1	0.176568	17	23.1	1	10
B1_31	V15b	AEC224	1	0.0884872	17	23.1	0	15
B1_31	V15w	AEC224	1	0.0773862	17	23.1	1	15
B1_32	TVb	AEC224	1	0.375518	20.1	26.5	0	0
B1_32	TVw	AEC224	1	0.324068	20.1	26.5	1	0
B1_32	V5b	AEC224	1	0.372475	20.1	26.5	0	5
B1_32	V5w	AEC224	1	0.32192	20.1	26.5	1	5
B1_32	V10b	AEC224	1	0.344127	20.1	26.5	0	10
B1_32	V10w	AEC224	1	0.298842	20.1	26.5	1	10
B1_32	V15b	AEC224	1	0.248036	20.1	26.5	0	15
B1_32	V15w	AEC224	1	0.217103	20.1	26.5	1	15
B1_32	V20b	AEC224	1	0.0477902	20.1	26.5	0	20
B1_32	V20w	AEC224	1	0.0409459	20.1	26.5	1	20
B1_34	TVb	AEC224	1	0.361995	20	26.9	0	0
B1_34	TVw	AEC224	1	0.320245	20	26.9	1	0
B1_34	V5b	AEC224	1	0.359148	20	26.9	0	5
B1_34	V5w	AEC224	1	0.31804	20	26.9	1	5
B1_34	V10b	AEC224	1	0.328656	20	26.9	0	10
B1_34	V10w	AEC224	1	0.291955	20	26.9	1	10
B1_34	V15b	AEC224	1	0.204103	20	26.9	0	15
B1_34	V15w	AEC224	1	0.179564	20	26.9	1	15
B1_34	V20b	AEC224	1	0.0408994	20	26.9	0	20
B1_34	V20w	AEC224	1	0.0363275	20	26.9	1	20
B1_35	TVb	AEC224	1	0.37774	20.4	25.6	0	0
B1_35	TVw	AEC224	1	0.336781	20.4	25.6	1	0
B1_35	V5b	AEC224	1	0.375188	20.4	25.6	0	5
B1_35	V5w	AEC224	1	0.33498	20.4	25.6	1	5
B1_35	V10b	AEC224	1	0.349185	20.4	25.6	0	10
B1_35	V10w	AEC224	1	0.313587	20.4	25.6	1	10
B1_35	V15b	AEC224	1	0.234529	20.4	25.6	0	15
B1_35	V15w	AEC224	1	0.212738	20.4	25.6	1	15
B1_35	V20b	AEC224	1	0.0506623	20.4	25.6	0	20
B1_35	V20w	AEC224	1	0.0455154	20.4	25.6	1	20
B1_37	TVb	AEC224	1	0.275637	18.2	25.3	0	0
B1_37	TVw	AEC224	1	0.243746	18.2	25.3	1	0
B1_37	V5b	AEC224	1	0.272397	18.2	25.3	0	5
B1_37	V5w	AEC224	1	0.241004	18.2	25.3	1	5
B1_37	V10b	AEC224	1	0.240036	18.2	25.3	0	10
B1_37	V10w	AEC224	1	0.212538	18.2	25.3	1	10
B1_37	V15b	AEC224	1	0.118448	18.2	25.3	0	15
B1_37	V15w	AEC224	1	0.103865	18.2	25.3	1	15
B1_38	TVb	AEC224	1	0.177285	15.3	20.9	0	0
B1_38	TVw	AEC224	1	0.152583	15.3	20.9	1	0
B1_38	V5b	AEC224	1	0.173849	15.3	20.9	0	5
B1_38	V5w	AEC224	1	0.149922	15.3	20.9	1	5
B1_38	V10b	AEC224	1	0.141889	15.3	20.9	0	10
B1_38	V10w	AEC224	1	0.122578	15.3	20.9	1	10
B1_38	V15b	AEC224	1	0.0349381	15.3	20.9	0	15
B1_38	V15w	AEC224	1	0.029198	15.3	20.9	1	15
B1_39	TVb	AEC224	1	0.1876	16.3	21.5	0	0
B1_39	TVw	AEC224	1	0.159558	16.3	21.5	1	0
B1_39	V5b	AEC224	1	0.184164	16.3	21.5	0	5
B1_39	V5w	AEC224	1	0.156775	16.3	21.5	1	5
B1_39	V10b	AEC224	1	0.14862	16.3	21.5	0	10
B1_39	V10w	AEC224	1	0.127316	16.3	21.5	1	10
B1_39	V15b	AEC224	1	0.0570842	16.3	21.5	0	15
B1_39	V15w	AEC224	1	0.0489755	16.3	21.5	1	15
B1_40	TVb	AEC224	1	0.333364	17.9	26.3	0	0
B1_40	TVw	AEC224	1	0.294123	17.9	26.3	1	0
B1_40	V5b	AEC224	1	0.330713	17.9	26.3	0	5
B1_40	V5w	AEC224	1	0.29207	17.9	26.3	1	5
B1_40	V10b	AEC224	1	0.292762	17.9	26.3	0	10
B1_40	V10w	AEC224	1	0.259454	17.9	26.3	1	10
B1_40	V15b	AEC224	1	0.166497	17.9	26.3	0	15
B1_40	V15w	AEC224	1	0.149072	17.9	26.3	1	15
B1_42	TVb	AEC224	1	0.35617	20	26.6	0	0
B1_42	TVw	AEC224	1	0.310497	20	26.6	1	0
B1_42	V5b	AEC224	1	0.353617	20	26.6	0	5
B1_42	V5w	AEC224	1	0.308609	20	26.6	1	5
B1_42	V10b	AEC224	1	0.321959	20	26.6	0	10
B1_42	V10w	AEC224	1	0.282514	20	26.6	1	10
B1_42	V15b	AEC224	1	0.199959	20	26.6	0	15
B1_42	V15w	AEC224	1	0.177838	20	26.6	1	15
B1_42	V20b	AEC224	1	0.0406208	20	26.6	0	20
B1_42	V20w	AEC224	1	0.0364221	20	26.6	1	20
B1_43	TVb	AEC224	1	0.316984	18.5	26.4	0	0
B1_43	TVw	AEC224	1	0.269431	18.5	26.4	1	0
B1_43	V5b	AEC224	1	0.313842	18.5	26.4	0	5
B1_43	V5w	AEC224	1	0.266998	18.5	26.4	1	5
B1_43	V10b	AEC224	1	0.279081	18.5	26.4	0	10
B1_43	V10w	AEC224	1	0.238463	18.5	26.4	1	10
B1_43	V15b	AEC224	1	0.181691	18.5	26.4	0	15
B1_43	V15w	AEC224	1	0.156147	18.5	26.4	1	15
B1_44	TVb	AEC224	1	0.385214	20	26.6	0	0
B1_44	TVw	AEC224	1	0.336133	20	26.6	1	0
B1_44	V5b	AEC224	1	0.38325	20	26.6	0	5
B1_44	V5w	AEC224	1	0.334613	20	26.6	1	5
B1_44	V10b	AEC224	1	0.351965	20	26.6	0	10
B1_44	V10w	AEC224	1	0.309161	20	26.6	1	10
B1_44	V15b	AEC224	1	0.245382	20	26.6	0	15
B1_44	V15w	AEC224	1	0.217202	20	26.6	1	15
B1_44	V20b	AEC224	1	0.046473	20	26.6	0	20
B1_44	V20w	AEC224	1	0.0411904	20	26.6	1	20
B1_45	TVb	AEC224	1	0.259065	18	24.3	0	0
B1_45	TVw	AEC224	1	0.2199	18	24.3	1	0
B1_45	V5b	AEC224	1	0.256218	18	24.3	0	5
B1_45	V5w	AEC224	1	0.217891	18	24.3	1	5
B1_45	V10b	AEC224	1	0.219406	18	24.3	0	10
B1_45	V10w	AEC224	1	0.189199	18	24.3	1	10
B1_45	V15b	AEC224	1	0.101198	18	24.3	0	15
B1_45	V15w	AEC224	1	0.0887667	18	24.3	1	15
B1_48	TVb	AEC224	1	0.269258	18.5	22.9	0	0
B1_48	TVw	AEC224	1	0.230755	18.5	22.9	1	0
B1_48	V5b	AEC224	1	0.266411	18.5	22.9	0	5
B1_48	V5w	AEC224	1	0.228933	18.5	22.9	1	5
B1_48	V10b	AEC224	1	0.237793	18.5	22.9	0	10
B1_48	V10w	AEC224	1	0.206224	18.5	22.9	1	10
B1_48	V15b	AEC224	1	0.137929	18.5	22.9	0	15
B1_48	V15w	AEC224	1	0.12052	18.5	22.9	1	15
B1_5	TVb	AEC224	1	0.197513	19.1	16.9	0	0
B1_5	TVw	AEC224	1	0.171671	19.1	16.9	1	0
B1_5	V5b	AEC224	1	0.193831	19.1	16.9	0	5
B1_5	V5w	AEC224	1	0.16882	19.1	16.9	1	5
B1_5	V10b	AEC224	1	0.173882	19.1	16.9	0	10
B1_5	V10w	AEC224	1	0.151852	19.1	16.9	1	10
B1_5	V15b	AEC224	1	0.121252	19.1	16.9	0	15
B1_5	V15w	AEC224	1	0.106982	19.1	16.9	1	15
B1_51	TVb	AEC224	1	0.473079	22	26.6	0	0
B1_51	TVw	AEC224	1	0.416276	22	26.6	1	0
B1_51	V5b	AEC224	1	0.471312	22	26.6	0	5
B1_51	V5w	AEC224	1	0.41503	22	26.6	1	5
B1_51	V10b	AEC224	1	0.445706	22	26.6	0	10
B1_51	V10w	AEC224	1	0.394834	22	26.6	1	10
B1_51	V15b	AEC224	1	0.34223	22	26.6	0	15
B1_51	V15w	AEC224	1	0.306752	22	26.6	1	15
B1_51	V20b	AEC224	1	0.140942	22	26.6	0	20
B1_51	V20w	AEC224	1	0.127235	22	26.6	1	20
B1_6	TVb	AEC224	1	0.395534	20.5	26.2	0	0
B1_6	TVw	AEC224	1	0.336251	20.5	26.2	1	0
B1_6	V5b	AEC224	1	0.393374	20.5	26.2	0	5
B1_6	V5w	AEC224	1	0.334727	20.5	26.2	1	5
B1_6	V10b	AEC224	1	0.363136	20.5	26.2	0	10
B1_6	V10w	AEC224	1	0.311385	20.5	26.2	1	10
B1_6	V15b	AEC224	1	0.263404	20.5	26.2	0	15
B1_6	V15w	AEC224	1	0.22678	20.5	26.2	1	15
B1_6	V20b	AEC224	1	0.0712675	20.5	26.2	0	20
B1_6	V20w	AEC224	1	0.0607571	20.5	26.2	1	20
B1_7	TVb	AEC224	1	0.205607	17	20.4	0	0
B1_7	TVw	AEC224	1	0.173218	17	20.4	1	0
B1_7	V5b	AEC224	1	0.202544	17	20.4	0	5
B1_7	V5w	AEC224	1	0.170846	17	20.4	1	5
B1_7	V10b	AEC224	1	0.17236	17	20.4	0	10
B1_7	V10w	AEC224	1	0.146585	17	20.4	1	10
B1_7	V15b	AEC224	1	0.0911641	17	20.4	0	15
B1_7	V15w	AEC224	1	0.0784859	17	20.4	1	15
B1_8	TVb	AEC224	1	0.254582	19	21.9	0	0
B1_8	TVw	AEC224	1	0.212522	19	21.9	1	0
B1_8	V5b	AEC224	1	0.25203	19	21.9	0	5
B1_8	V5w	AEC224	1	0.210546	19	21.9	1	5
B1_8	V10b	AEC224	1	0.220454	19	21.9	0	10
B1_8	V10w	AEC224	1	0.18549	19	21.9	1	10
B1_8	V15b	AEC224	1	0.120707	19	21.9	0	15
B1_8	V15w	AEC224	1	0.103016	19	21.9	1	15
B2_1	TVb	AEC224	2	0.0544122	9.1	14.6	0	0
B2_1	TVw	AEC224	2	0.0458575	9.1	14.6	1	0
B2_1	V5b	AEC224	2	0.0498961	9.1	14.6	0	5
B2_1	V5w	AEC224	2	0.0420351	9.1	14.6	1	5
B2_10	TVb	AEC224	2	0.106465	12.8	18.2	0	0
B2_10	TVw	AEC224	2	0.0952152	12.8	18.2	1	0
B2_10	V5b	AEC224	2	0.103422	12.8	18.2	0	5
B2_10	V5w	AEC224	2	0.0924104	12.8	18.2	1	5
B2_10	V10b	AEC224	2	0.0663836	12.8	18.2	0	10
B2_10	V10w	AEC224	2	0.0589052	12.8	18.2	1	10
B2_11	TVb	AEC224	2	0.156655	14.6	19.1	0	0
B2_11	TVw	AEC224	2	0.136203	14.6	19.1	1	0
B2_11	V5b	AEC224	2	0.153022	14.6	19.1	0	5
B2_11	V5w	AEC224	2	0.132994	14.6	19.1	1	5
B2_11	V10b	AEC224	2	0.121724	14.6	19.1	0	10
B2_11	V10w	AEC224	2	0.106356	14.6	19.1	1	10
B2_13	TVb	AEC224	2	0.131949	13.7	18.6	0	0
B2_13	TVw	AEC224	2	0.114682	13.7	18.6	1	0
B2_13	V5b	AEC224	2	0.128709	13.7	18.6	0	5
B2_13	V5w	AEC224	2	0.112173	13.7	18.6	1	5
B2_13	V10b	AEC224	2	0.102335	13.7	18.6	0	10
B2_13	V10w	AEC224	2	0.0898938	13.7	18.6	1	10
B2_13_B	TVb	AEC224	2	0.107819	13	17.1	0	0
B2_13_B	TVw	AEC224	2	0.0931529	13	17.1	1	0
B2_13_B	V5b	AEC224	2	0.103941	13	17.1	0	5
B2_13_B	V5w	AEC224	2	0.0901499	13	17.1	1	5
B2_13_B	V10b	AEC224	2	0.0677699	13	17.1	0	10
B2_13_B	V10w	AEC224	2	0.059133	13	17.1	1	10
B2_17	TVb	AEC224	2	0.139085	14	18.1	0	0
B2_17	TVw	AEC224	2	0.116715	14	18.1	1	0
B2_17	V5b	AEC224	2	0.135551	14	18.1	0	5
B2_17	V5w	AEC224	2	0.113978	14	18.1	1	5
B2_17	V10b	AEC224	2	0.105271	14	18.1	0	10
B2_17	V10w	AEC224	2	0.0893983	14	18.1	1	10
B2_18	TVb	AEC224	2	0.142014	14.3	18.7	0	0
B2_18	TVw	AEC224	2	0.122212	14.3	18.7	1	0
B2_18	V5b	AEC224	2	0.138136	14.3	18.7	0	5
B2_18	V5w	AEC224	2	0.119209	14.3	18.7	1	5
B2_18	V10b	AEC224	2	0.110834	14.3	18.7	0	10
B2_18	V10w	AEC224	2	0.0961468	14.3	18.7	1	10
B2_19	TVb	AEC224	2	0.139352	14	18.3	0	0
B2_19	TVw	AEC224	2	0.120483	14	18.3	1	0
B2_19	V5b	AEC224	2	0.13566	14	18.3	0	5
B2_19	V5w	AEC224	2	0.117358	14	18.3	1	5
B2_19	V10b	AEC224	2	0.101247	14	18.3	0	10
B2_19	V10w	AEC224	2	0.0882244	14	18.3	1	10
B2_2	TVb	AEC224	2	0.135245	14.7	17.7	0	0
B2_2	TVw	AEC224	2	0.120113	14.7	17.7	1	0
B2_2	V5b	AEC224	2	0.132103	14.7	17.7	0	5
B2_2	V5w	AEC224	2	0.117454	14.7	17.7	1	5
B2_2	V10b	AEC224	2	0.105554	14.7	17.7	0	10
B2_2	V10w	AEC224	2	0.0942209	14.7	17.7	1	10
B2_20	TVb	AEC224	2	0.1506	14.7	19.2	0	0
B2_20	TVw	AEC224	2	0.12874	14.7	19.2	1	0
B2_20	V5b	AEC224	2	0.14682	14.7	19.2	0	5
B2_20	V5w	AEC224	2	0.125813	14.7	19.2	1	5
B2_20	V10b	AEC224	2	0.119034	14.7	19.2	0	10
B2_20	V10w	AEC224	2	0.102923	14.7	19.2	1	10
B2_21	TVb	AEC224	2	0.116284	14.8	15.2	0	0
B2_21	TVw	AEC224	2	0.0992149	14.8	15.2	1	0
B2_21	V5b	AEC224	2	0.112789	14.8	15.2	0	5
B2_21	V5w	AEC224	2	0.0965083	14.8	15.2	1	5
B2_21	V10b	AEC224	2	0.0862982	14.8	15.2	0	10
B2_21	V10w	AEC224	2	0.0744634	14.8	15.2	1	10
B2_21	V15b	AEC224	2	0.0190879	14.8	15.2	0	15
B2_21	V15w	AEC224	2	0.0169294	14.8	15.2	1	15
B2_22_A	TVb	AEC224	2	0.135205	14.5	17.5	0	0
B2_22_A	TVw	AEC224	2	0.11597	14.5	17.5	1	0
B2_22_A	V5b	AEC224	2	0.131769	14.5	17.5	0	5
B2_22_A	V5w	AEC224	2	0.113309	14.5	17.5	1	5
B2_22_A	V10b	AEC224	2	0.106066	14.5	17.5	0	10
B2_22_A	V10w	AEC224	2	0.0920169	14.5	17.5	1	10
B2_22_B	TVb	AEC224	2	0.0260183	6.7	10.4	0	0
B2_22_B	TVw	AEC224	2	0.0214906	6.7	10.4	1	0
B2_22_B	V5b	AEC224	2	0.0216986	6.7	10.4	0	5
B2_22_B	V5w	AEC224	2	0.0181454	6.7	10.4	1	5
B2_23	TVb	AEC224	2	0.148449	14.5	18.6	0	0
B2_23	TVw	AEC224	2	0.125996	14.5	18.6	1	0
B2_23	V5b	AEC224	2	0.144325	14.5	18.6	0	5
B2_23	V5w	AEC224	2	0.122803	14.5	18.6	1	5
B2_23	V10b	AEC224	2	0.118657	14.5	18.6	0	10
B2_23	V10w	AEC224	2	0.101774	14.5	18.6	1	10
B2_24_B	TVb	AEC224	2	0.0472516	8.7	15.1	0	0
B2_24_B	TVw	AEC224	2	0.0385565	8.7	15.1	1	0
B2_24_B	V5b	AEC224	2	0.0422447	8.7	15.1	0	5
B2_24_B	V5w	AEC224	2	0.0346791	8.7	15.1	1	5
B2_25_A	TVb	AEC224	2	0.104042	12	16.8	0	0
B2_25_A	TVw	AEC224	2	0.0915393	12	16.8	1	0
B2_25_A	V5b	AEC224	2	0.100606	12	16.8	0	5
B2_25_A	V5w	AEC224	2	0.0886309	12	16.8	1	5
B2_25_A	V10b	AEC224	2	0.0650945	12	16.8	0	10
B2_25_A	V10w	AEC224	2	0.0573986	12	16.8	1	10
B2_25_B	TVb	AEC224	2	0.0384939	8.4	12.8	0	0
B2_25_B	TVw	AEC224	2	0.0320515	8.4	12.8	1	0
B2_25_B	V5b	AEC224	2	0.0332906	8.4	12.8	0	5
B2_25_B	V5w	AEC224	2	0.0280221	8.4	12.8	1	5
B2_26	TVb	AEC224	2	0.193534	16.9	19.7	0	0
B2_26	TVw	AEC224	2	0.167359	16.9	19.7	1	0
B2_26	V5b	AEC224	2	0.190196	16.9	19.7	0	5
B2_26	V5w	AEC224	2	0.164774	16.9	19.7	1	5
B2_26	V10b	AEC224	2	0.15799	16.9	19.7	0	10
B2_26	V10w	AEC224	2	0.138325	16.9	19.7	1	10
B2_26	V15b	AEC224	2	0.0618886	16.9	19.7	0	15
B2_26	V15w	AEC224	2	0.0542024	16.9	19.7	1	15
B2_27	TVb	AEC224	2	0.101783	12.2	16.9	0	0
B2_27	TVw	AEC224	2	0.0870377	12.2	16.9	1	0
B2_27	V5b	AEC224	2	0.098936	12.2	16.9	0	5
B2_27	V5w	AEC224	2	0.0848329	12.2	16.9	1	5
B2_27	V10b	AEC224	2	0.064567	12.2	16.9	0	10
B2_27	V10w	AEC224	2	0.0564431	12.2	16.9	1	10
B2_29	TVb	AEC224	2	0.194121	16.5	18.9	0	0
B2_29	TVw	AEC224	2	0.16839	16.5	18.9	1	0
B2_29	V5b	AEC224	2	0.19152	16.5	18.9	0	5
B2_29	V5w	AEC224	2	0.166375	16.5	18.9	1	5
B2_29	V10b	AEC224	2	0.167497	16.5	18.9	0	10
B2_29	V10w	AEC224	2	0.146166	16.5	18.9	1	10
B2_29	V15b	AEC224	2	0.0701505	16.5	18.9	0	15
B2_29	V15w	AEC224	2	0.0616073	16.5	18.9	1	15
B2_3	TVb	AEC224	2	0.141395	14.1	19.2	0	0
B2_3	TVw	AEC224	2	0.121117	14.1	19.2	1	0
B2_3	V5b	AEC224	2	0.13737	14.1	19.2	0	5
B2_3	V5w	AEC224	2	0.117999	14.1	19.2	1	5
B2_3	V10b	AEC224	2	0.106394	14.1	19.2	0	10
B2_3	V10w	AEC224	2	0.0915335	14.1	19.2	1	10
B2_34	TVb	AEC224	2	0.170922	17	17.9	0	0
B2_34	TVw	AEC224	2	0.144729	17	17.9	1	0
B2_34	V5b	AEC224	2	0.167093	17	17.9	0	5
B2_34	V5w	AEC224	2	0.142027	17	17.9	1	5
B2_34	V10b	AEC224	2	0.147223	17	17.9	0	10
B2_34	V10w	AEC224	2	0.126137	17	17.9	1	10
B2_34	V15b	AEC224	2	0.0500047	17	17.9	0	15
B2_34	V15w	AEC224	2	0.0432757	17	17.9	1	15
B2_35	TVb	AEC224	2	0.133756	13.8	18.5	0	0
B2_35	TVw	AEC224	2	0.114031	13.8	18.5	1	0
B2_35	V5b	AEC224	2	0.13032	13.8	18.5	0	5
B2_35	V5w	AEC224	2	0.111371	13.8	18.5	1	5
B2_35	V10b	AEC224	2	0.0954	13.8	18.5	0	10
B2_35	V10w	AEC224	2	0.0824428	13.8	18.5	1	10
B2_36	TVb	AEC224	2	0.124963	14.1	18.4	0	0
B2_36	TVw	AEC224	2	0.103167	14.1	18.4	1	0
B2_36	V5b	AEC224	2	0.121183	14.1	18.4	0	5
B2_36	V5w	AEC224	2	0.10024	14.1	18.4	1	5
B2_36	V10b	AEC224	2	0.085277	14.1	18.4	0	10
B2_36	V10w	AEC224	2	0.0705572	14.1	18.4	1	10
B2_37	TVb	AEC224	2	0.145588	14.7	17.9	0	0
B2_37	TVw	AEC224	2	0.12432	14.7	17.9	1	0
B2_37	V5b	AEC224	2	0.143134	14.7	17.9	0	5
B2_37	V5w	AEC224	2	0.122419	14.7	17.9	1	5
B2_37	V10b	AEC224	2	0.10984	14.7	17.9	0	10
B2_37	V10w	AEC224	2	0.0941899	14.7	17.9	1	10
B2_38	TVb	AEC224	2	0.0727646	11.1	15.5	0	0
B2_38	TVw	AEC224	2	0.0603068	11.1	15.5	1	0
B2_38	V5b	AEC224	2	0.0684645	11.1	15.5	0	5
B2_38	V5w	AEC224	2	0.0569768	11.1	15.5	1	5
B2_38	V10b	AEC224	2	0.0318413	11.1	15.5	0	10
B2_38	V10w	AEC224	2	0.0270051	11.1	15.5	1	10
B2_4_B	TVb	AEC224	2	0.141418	14.5	18.5	0	0
B2_4_B	TVw	AEC224	2	0.124247	14.5	18.5	1	0
B2_4_B	V5b	AEC224	2	0.137982	14.5	18.5	0	5
B2_4_B	V5w	AEC224	2	0.121586	14.5	18.5	1	5
B2_4_B	V10b	AEC224	2	0.108961	14.5	18.5	0	10
B2_4_B	V10w	AEC224	2	0.096902	14.5	18.5	1	10
B2_40_A	TVb	AEC224	2	0.187144	16.5	19.7	0	0
B2_40_A	TVw	AEC224	2	0.163326	16.5	19.7	1	0
B2_40_A	V5b	AEC224	2	0.183708	16.5	19.7	0	5
B2_40_A	V5w	AEC224	2	0.160417	16.5	19.7	1	5
B2_40_A	V10b	AEC224	2	0.151738	16.5	19.7	0	10
B2_40_A	V10w	AEC224	2	0.133133	16.5	19.7	1	10
B2_40_A	V15b	AEC224	2	0.0674872	16.5	19.7	0	15
B2_40_A	V15w	AEC224	2	0.0592641	16.5	19.7	1	15
B2_40_B	TVb	AEC224	2	0.0521936	9.7	14.8	0	0
B2_40_B	TVw	AEC224	2	0.0464925	9.7	14.8	1	0
B2_40_B	V5b	AEC224	2	0.0479721	9.7	14.8	0	5
B2_40_B	V5w	AEC224	2	0.0429195	9.7	14.8	1	5
B2_41	TVb	AEC224	2	0.18937	15.5	21.2	0	0
B2_41	TVw	AEC224	2	0.163206	15.5	21.2	1	0
B2_41	V5b	AEC224	2	0.185541	15.5	21.2	0	5
B2_41	V5w	AEC224	2	0.160505	15.5	21.2	1	5
B2_41	V10b	AEC224	2	0.155816	15.5	21.2	0	10
B2_41	V10w	AEC224	2	0.136378	15.5	21.2	1	10
B2_41	V15b	AEC224	2	0.0389179	15.5	21.2	0	15
B2_41	V15w	AEC224	2	0.0336139	15.5	21.2	1	15
B2_42	TVb	AEC224	2	0.0852648	12.3	16.5	0	0
B2_42	TVw	AEC224	2	0.0746806	12.3	16.5	1	0
B2_42	V5b	AEC224	2	0.081436	12.3	16.5	0	5
B2_42	V5w	AEC224	2	0.0714399	12.3	16.5	1	5
B2_42	V10b	AEC224	2	0.0505154	12.3	16.5	0	10
B2_42	V10w	AEC224	2	0.044375	12.3	16.5	1	10
B2_44	TVb	AEC224	2	0.157874	15	17.9	0	0
B2_44	TVw	AEC224	2	0.136587	15	17.9	1	0
B2_44	V5b	AEC224	2	0.154634	15	17.9	0	5
B2_44	V5w	AEC224	2	0.134301	15	17.9	1	5
B2_44	V10b	AEC224	2	0.128607	15	17.9	0	10
B2_44	V10w	AEC224	2	0.113162	15	17.9	1	10
B2_44	V15b	AEC224	2	0.0228658	15	17.9	0	15
B2_44	V15w	AEC224	2	0.0200397	15	17.9	1	15
B2_46_A	TVb	AEC224	2	0.143754	15.3	18.5	0	0
B2_46_A	TVw	AEC224	2	0.125657	15.3	18.5	1	0
B2_46_A	V5b	AEC224	2	0.139925	15.3	18.5	0	5
B2_46_A	V5w	AEC224	2	0.122416	15.3	18.5	1	5
B2_46_A	V10b	AEC224	2	0.111337	15.3	18.5	0	10
B2_46_A	V10w	AEC224	2	0.097255	15.3	18.5	1	10
B2_46_A	V15b	AEC224	2	0.0308769	15.3	18.5	0	15
B2_46_A	V15w	AEC224	2	0.0271323	15.3	18.5	1	15
B2_47_A	TVb	AEC224	2	0.0952581	12.5	17.1	0	0
B2_47_A	TVw	AEC224	2	0.0823241	12.5	17.1	1	0
B2_47_A	V5b	AEC224	2	0.0914293	12.5	17.1	0	5
B2_47_A	V5w	AEC224	2	0.0792228	12.5	17.1	1	5
B2_47_A	V10b	AEC224	2	0.0558856	12.5	17.1	0	10
B2_47_A	V10w	AEC224	2	0.0487402	12.5	17.1	1	10
B2_48	TVb	AEC224	2	0.0644622	11	14.7	0	0
B2_48	TVw	AEC224	2	0.0528013	11	14.7	1	0
B2_48	V5b	AEC224	2	0.059848	11	14.7	0	5
B2_48	V5w	AEC224	2	0.0492281	11	14.7	1	5
B2_48	V10b	AEC224	2	0.0250317	11	14.7	0	10
B2_48	V10w	AEC224	2	0.0207698	11	14.7	1	10
B2_49	TVb	AEC224	2	0.153524	15.3	19.6	0	0
B2_49	TVw	AEC224	2	0.136717	15.3	19.6	1	0
B2_49	V5b	AEC224	2	0.149106	15.3	19.6	0	5
B2_49	V5w	AEC224	2	0.133296	15.3	19.6	1	5
B2_49	V10b	AEC224	2	0.118397	15.3	19.6	0	10
B2_49	V10w	AEC224	2	0.10698	15.3	19.6	1	10
B2_49	V15b	AEC224	2	0.0361034	15.3	19.6	0	15
B2_49	V15w	AEC224	2	0.0324472	15.3	19.6	1	15
B2_5_B	TVb	AEC224	2	0.129939	13.5	16.9	0	0
B2_5_B	TVw	AEC224	2	0.110952	13.5	16.9	1	0
B2_5_B	V5b	AEC224	2	0.127249	13.5	16.9	0	5
B2_5_B	V5w	AEC224	2	0.108869	13.5	16.9	1	5
B2_5_B	V10b	AEC224	2	0.0972777	13.5	16.9	0	10
B2_5_B	V10w	AEC224	2	0.0837307	13.5	16.9	1	10
B2_50	TVb	AEC224	2	0.160631	15.5	19.2	0	0
B2_50	TVw	AEC224	2	0.139789	15.5	19.2	1	0
B2_50	V5b	AEC224	2	0.157489	15.5	19.2	0	5
B2_50	V5w	AEC224	2	0.137357	15.5	19.2	1	5
B2_50	V10b	AEC224	2	0.130473	15.5	19.2	0	10
B2_50	V10w	AEC224	2	0.114355	15.5	19.2	1	10
B2_50	V15b	AEC224	2	0.0354418	15.5	19.2	0	15
B2_50	V15w	AEC224	2	0.0308943	15.5	19.2	1	15
B2_6	TVb	AEC224	2	0.197941	18.2	17.9	0	0
B2_6	TVw	AEC224	2	0.168631	18.2	17.9	1	0
B2_6	V5b	AEC224	2	0.194357	18.2	17.9	0	5
B2_6	V5w	AEC224	2	0.166103	18.2	17.9	1	5
B2_6	V10b	AEC224	2	0.175124	18.2	17.9	0	10
B2_6	V10w	AEC224	2	0.150949	18.2	17.9	1	10
B2_6	V15b	AEC224	2	0.0983513	18.2	17.9	0	15
B2_6	V15w	AEC224	2	0.0855014	18.2	17.9	1	15
B2_7	TVb	AEC224	2	0.196421	17	19.7	0	0
B2_7	TVw	AEC224	2	0.168438	17	19.7	1	0
B2_7	V5b	AEC224	2	0.193476	17	19.7	0	5
B2_7	V5w	AEC224	2	0.166157	17	19.7	1	5
B2_7	V10b	AEC224	2	0.164723	17	19.7	0	10
B2_7	V10w	AEC224	2	0.142671	17	19.7	1	10
B2_7	V15b	AEC224	2	0.0635493	17	19.7	0	15
B2_7	V15w	AEC224	2	0.0554438	17	19.7	1	15
B2_8_A	TVb	AEC224	2	0.174714	15	19.1	0	0
B2_8_A	TVw	AEC224	2	0.154775	15	19.1	1	0
B2_8_A	V5b	AEC224	2	0.171671	15	19.1	0	5
B2_8_A	V5w	AEC224	2	0.152418	15	19.1	1	5
B2_8_A	V10b	AEC224	2	0.139245	15	19.1	0	10
B2_8_A	V10w	AEC224	2	0.124422	15	19.1	1	10
B2_8_A	V15b	AEC224	2	0.0264992	15	19.1	0	15
B2_8_A	V15w	AEC224	2	0.0234551	15	19.1	1	15
B2_9_A	TVb	AEC224	2	0.107531	12.4	17.7	0	0
B2_9_A	TVw	AEC224	2	0.0951203	12.4	17.7	1	0
B2_9_A	V5b	AEC224	2	0.103899	12.4	17.7	0	5
B2_9_A	V5w	AEC224	2	0.092178	12.4	17.7	1	5
B2_9_A	V10b	AEC224	2	0.0648215	12.4	17.7	0	10
B2_9_A	V10w	AEC224	2	0.057771	12.4	17.7	1	10
C1_10	TVb	VM01	1	0.227615	17.2	21.7	0	0
C1_10	TVw	VM01	1	0.196764	17.2	21.7	1	0
C1_10	V5b	VM01	1	0.223983	17.2	21.7	0	5
C1_10	V5w	VM01	1	0.194201	17.2	21.7	1	5
C1_10	V10b	VM01	1	0.193892	17.2	21.7	0	10
C1_10	V10w	VM01	1	0.169587	17.2	21.7	1	10
C1_10	V15b	VM01	1	0.0854035	17.2	21.7	0	15
C1_10	V15w	VM01	1	0.073923	17.2	21.7	1	15
C1_11	TVb	VM01	1	0.163463	15.9	17.6	0	0
C1_11	TVw	VM01	1	0.141637	15.9	17.6	1	0
C1_11	V5b	VM01	1	0.159928	15.9	17.6	0	5
C1_11	V5w	VM01	1	0.1389	15.9	17.6	1	5
C1_11	V10b	VM01	1	0.142414	15.9	17.6	0	10
C1_11	V10w	VM01	1	0.124694	15.9	17.6	1	10
C1_11	V15b	VM01	1	0.0438306	15.9	17.6	0	15
C1_11	V15w	VM01	1	0.0384925	15.9	17.6	1	15
C1_13	TVb	VM01	1	0.117334	13.5	16.9	0	0
C1_13	TVw	VM01	1	0.100949	13.5	16.9	1	0
C1_13	V5b	VM01	1	0.112916	13.5	16.9	0	5
C1_13	V5w	VM01	1	0.0975274	13.5	16.9	1	5
C1_13	V10b	VM01	1	0.0923576	13.5	16.9	0	10
C1_13	V10w	VM01	1	0.0802719	13.5	16.9	1	10
C1_14	TVb	VM01	1	0.279385	18.8	21.9	0	0
C1_14	TVw	VM01	1	0.247192	18.8	21.9	1	0
C1_14	V5b	VM01	1	0.275556	18.8	21.9	0	5
C1_14	V5w	VM01	1	0.243951	18.8	21.9	1	5
C1_14	V10b	VM01	1	0.260378	18.8	21.9	0	10
C1_14	V10w	VM01	1	0.230541	18.8	21.9	1	10
C1_14	V15b	VM01	1	0.16681	18.8	21.9	0	15
C1_14	V15w	VM01	1	0.146164	18.8	21.9	1	15
C1_15	TVb	VM01	1	0.167325	16.7	18.9	0	0
C1_15	TVw	VM01	1	0.148496	16.7	18.9	1	0
C1_15	V5b	VM01	1	0.162514	16.7	18.9	0	5
C1_15	V5w	VM01	1	0.14477	16.7	18.9	1	5
C1_15	V10b	VM01	1	0.140529	16.7	18.9	0	10
C1_15	V10w	VM01	1	0.126053	16.7	18.9	1	10
C1_15	V15b	VM01	1	0.0541505	16.7	18.9	0	15
C1_15	V15w	VM01	1	0.0481279	16.7	18.9	1	15
C1_16	TVb	VM01	1	0.226313	17.3	19.4	0	0
C1_16	TVw	VM01	1	0.194002	17.3	19.4	1	0
C1_16	V5b	VM01	1	0.222386	17.3	19.4	0	5
C1_16	V5w	VM01	1	0.191489	17.3	19.4	1	5
C1_16	V10b	VM01	1	0.20835	17.3	19.4	0	10
C1_16	V10w	VM01	1	0.180909	17.3	19.4	1	10
C1_16	V15b	VM01	1	0.132325	17.3	19.4	0	15
C1_16	V15w	VM01	1	0.116288	17.3	19.4	1	15
C1_2	TVb	VM01	1	0.228297	18.1	20.4	0	0
C1_2	TVw	VM01	1	0.19619	18.1	20.4	1	0
C1_2	V5b	VM01	1	0.225411	18.1	20.4	0	5
C1_2	V5w	VM01	1	0.193955	18.1	20.4	1	5
C1_2	V10b	VM01	1	0.197481	18.1	20.4	0	10
C1_2	V10w	VM01	1	0.170509	18.1	20.4	1	10
C1_2	V15b	VM01	1	0.105414	18.1	20.4	0	15
C1_2	V15w	VM01	1	0.0922599	18.1	20.4	1	15
C1_20	TVb	VM01	1	0.290393	19.2	22.8	0	0
C1_20	TVw	VM01	1	0.260611	19.2	22.8	1	0
C1_20	V5b	VM01	1	0.287055	19.2	22.8	0	5
C1_20	V5w	VM01	1	0.257661	19.2	22.8	1	5
C1_20	V10b	VM01	1	0.264709	19.2	22.8	0	10
C1_20	V10w	VM01	1	0.23702	19.2	22.8	1	10
C1_20	V15b	VM01	1	0.182201	19.2	22.8	0	15
C1_20	V15w	VM01	1	0.163572	19.2	22.8	1	15
C1_21	TVb	VM01	1	0.278453	19	22.9	0	0
C1_21	TVw	VM01	1	0.253325	19	22.9	1	0
C1_21	V5b	VM01	1	0.275017	19	22.9	0	5
C1_21	V5w	VM01	1	0.250664	19	22.9	1	5
C1_21	V10b	VM01	1	0.252196	19	22.9	0	10
C1_21	V10w	VM01	1	0.23128	19	22.9	1	10
C1_21	V15b	VM01	1	0.158165	19	22.9	0	15
C1_21	V15w	VM01	1	0.14601	19	22.9	1	15
C1_22	TVb	VM01	1	0.219528	18	21.4	0	0
C1_22	TVw	VM01	1	0.203488	18	21.4	1	0
C1_22	V5b	VM01	1	0.215994	18	21.4	0	5
C1_22	V5w	VM01	1	0.200497	18	21.4	1	5
C1_22	V10b	VM01	1	0.188102	18	21.4	0	10
C1_22	V10w	VM01	1	0.175471	18	21.4	1	10
C1_22	V15b	VM01	1	0.107681	18	21.4	0	15
C1_22	V15w	VM01	1	0.100019	18	21.4	1	15
C1_23	TVb	VM01	1	0.238695	17.7	21.1	0	0
C1_23	TVw	VM01	1	0.211827	17.7	21.1	1	0
C1_23	V5b	VM01	1	0.235062	17.7	21.1	0	5
C1_23	V5w	VM01	1	0.208753	17.7	21.1	1	5
C1_23	V10b	VM01	1	0.205293	17.7	21.1	0	10
C1_23	V10w	VM01	1	0.181758	17.7	21.1	1	10
C1_23	V15b	VM01	1	0.116111	17.7	21.1	0	15
C1_23	V15w	VM01	1	0.102753	17.7	21.1	1	15
C1_24	TVb	VM01	1	0.185746	16.3	20.6	0	0
C1_24	TVw	VM01	1	0.163861	16.3	20.6	1	0
C1_24	V5b	VM01	1	0.181623	16.3	20.6	0	5
C1_24	V5w	VM01	1	0.160371	16.3	20.6	1	5
C1_24	V10b	VM01	1	0.14946	16.3	20.6	0	10
C1_24	V10w	VM01	1	0.132013	16.3	20.6	1	10
C1_24	V15b	VM01	1	0.0665672	16.3	20.6	0	15
C1_24	V15w	VM01	1	0.059111	16.3	20.6	1	15
C1_25	TVb	VM01	1	0.244555	19	20.9	0	0
C1_25	TVw	VM01	1	0.213483	19	20.9	1	0
C1_25	V5b	VM01	1	0.241021	19	20.9	0	5
C1_25	V5w	VM01	1	0.210989	19	20.9	1	5
C1_25	V10b	VM01	1	0.222641	19	20.9	0	10
C1_25	V10w	VM01	1	0.196777	19	20.9	1	10
C1_25	V15b	VM01	1	0.133696	19	20.9	0	15
C1_25	V15w	VM01	1	0.11934	19	20.9	1	15
C1_26	TVb	VM01	1	0.215673	17.4	20.9	0	0
C1_26	TVw	VM01	1	0.181353	17.4	20.9	1	0
C1_26	V5b	VM01	1	0.210862	17.4	20.9	0	5
C1_26	V5w	VM01	1	0.177958	17.4	20.9	1	5
C1_26	V10b	VM01	1	0.185731	17.4	20.9	0	10
C1_26	V10w	VM01	1	0.157994	17.4	20.9	1	10
C1_26	V15b	VM01	1	0.0865213	17.4	20.9	0	15
C1_26	V15w	VM01	1	0.0742094	17.4	20.9	1	15
C1_27	TVb	VM01	1	0.227485	17.9	21.3	0	0
C1_27	TVw	VM01	1	0.199577	17.9	21.3	1	0
C1_27	V5b	VM01	1	0.222282	17.9	21.3	0	5
C1_27	V5w	VM01	1	0.195547	17.9	21.3	1	5
C1_27	V10b	VM01	1	0.204524	17.9	21.3	0	10
C1_27	V10w	VM01	1	0.181228	17.9	21.3	1	10
C1_27	V15b	VM01	1	0.131763	17.9	21.3	0	15
C1_27	V15w	VM01	1	0.117306	17.9	21.3	1	15
C1_29	TVb	VM01	1	0.167168	16.3	18.1	0	0
C1_29	TVw	VM01	1	0.146554	16.3	18.1	1	0
C1_29	V5b	VM01	1	0.163143	16.3	18.1	0	5
C1_29	V5w	VM01	1	0.143437	16.3	18.1	1	5
C1_29	V10b	VM01	1	0.143476	16.3	18.1	0	10
C1_29	V10w	VM01	1	0.127283	16.3	18.1	1	10
C1_29	V15b	VM01	1	0.0673631	16.3	18.1	0	15
C1_29	V15w	VM01	1	0.060432	16.3	18.1	1	15
C1_30	TVb	VM01	1	0.211625	17.4	19.8	0	0
C1_30	TVw	VM01	1	0.181707	17.4	19.8	1	0
C1_30	V5b	VM01	1	0.20706	17.4	19.8	0	5
C1_30	V5w	VM01	1	0.178485	17.4	19.8	1	5
C1_30	V10b	VM01	1	0.193624	17.4	19.8	0	10
C1_30	V10w	VM01	1	0.167696	17.4	19.8	1	10
C1_30	V15b	VM01	1	0.109938	17.4	19.8	0	15
C1_30	V15w	VM01	1	0.0965648	17.4	19.8	1	15
C1_31	TVb	VM01	1	0.23284	18.7	18.7	0	0
C1_31	TVw	VM01	1	0.201335	18.7	18.7	1	0
C1_31	V5b	VM01	1	0.229208	18.7	18.7	0	5
C1_31	V5w	VM01	1	0.198772	18.7	18.7	1	5
C1_31	V10b	VM01	1	0.215547	18.7	18.7	0	10
C1_31	V10w	VM01	1	0.187737	18.7	18.7	1	10
C1_31	V15b	VM01	1	0.136708	18.7	18.7	0	15
C1_31	V15w	VM01	1	0.120582	18.7	18.7	1	15
C1_32	TVb	VM01	1	0.252549	19.5	20.4	0	0
C1_32	TVw	VM01	1	0.219004	19.5	20.4	1	0
C1_32	V5b	VM01	1	0.248229	19.5	20.4	0	5
C1_32	V5w	VM01	1	0.215956	19.5	20.4	1	5
C1_32	V10b	VM01	1	0.231461	19.5	20.4	0	10
C1_32	V10w	VM01	1	0.203109	19.5	20.4	1	10
C1_32	V15b	VM01	1	0.163776	19.5	20.4	0	15
C1_32	V15w	VM01	1	0.145927	19.5	20.4	1	15
C1_36	TVb	VM01	1	0.263937	19.1	20.9	0	0
C1_36	TVw	VM01	1	0.235018	19.1	20.9	1	0
C1_36	V5b	VM01	1	0.259618	19.1	20.9	0	5
C1_36	V5w	VM01	1	0.231673	19.1	20.9	1	5
C1_36	V10b	VM01	1	0.23803	19.1	20.9	0	10
C1_36	V10w	VM01	1	0.21349	19.1	20.9	1	10
C1_36	V15b	VM01	1	0.175555	19.1	20.9	0	15
C1_36	V15w	VM01	1	0.158513	19.1	20.9	1	15
C1_37	TVb	VM01	1	0.205566	16.5	20.6	0	0
C1_37	TVw	VM01	1	0.178279	16.5	20.6	1	0
C1_37	V5b	VM01	1	0.201295	16.5	20.6	0	5
C1_37	V5w	VM01	1	0.174972	16.5	20.6	1	5
C1_37	V10b	VM01	1	0.177378	16.5	20.6	0	10
C1_37	V10w	VM01	1	0.154841	16.5	20.6	1	10
C1_37	V15b	VM01	1	0.0824508	16.5	20.6	0	15
C1_37	V15w	VM01	1	0.0726401	16.5	20.6	1	15
C1_38	TVb	VM01	1	0.234545	17.8	22.1	0	0
C1_38	TVw	VM01	1	0.204532	17.8	22.1	1	0
C1_38	V5b	VM01	1	0.231894	17.8	22.1	0	5
C1_38	V5w	VM01	1	0.202479	17.8	22.1	1	5
C1_38	V10b	VM01	1	0.197872	17.8	22.1	0	10
C1_38	V10w	VM01	1	0.17346	17.8	22.1	1	10
C1_38	V15b	VM01	1	0.130862	17.8	22.1	0	15
C1_38	V15w	VM01	1	0.1132	17.8	22.1	1	15
C1_39	TVb	VM01	1	0.242238	18.1	20.7	0	0
C1_39	TVw	VM01	1	0.215864	18.1	20.7	1	0
C1_39	V5b	VM01	1	0.237526	18.1	20.7	0	5
C1_39	V5w	VM01	1	0.212047	18.1	20.7	1	5
C1_39	V10b	VM01	1	0.222642	18.1	20.7	0	10
C1_39	V10w	VM01	1	0.199059	18.1	20.7	1	10
C1_39	V15b	VM01	1	0.137373	18.1	20.7	0	15
C1_39	V15w	VM01	1	0.123177	18.1	20.7	1	15
C1_4	TVb	VM01	1	0.330791	20.3	22.8	0	0
C1_4	TVw	VM01	1	0.290957	20.3	22.8	1	0
C1_4	V5b	VM01	1	0.327404	20.3	22.8	0	5
C1_4	V5w	VM01	1	0.288567	20.3	22.8	1	5
C1_4	V10b	VM01	1	0.303922	20.3	22.8	0	10
C1_4	V10w	VM01	1	0.269415	20.3	22.8	1	10
C1_4	V15b	VM01	1	0.244578	20.3	22.8	0	15
C1_4	V15w	VM01	1	0.21775	20.3	22.8	1	15
C1_4	V20b	VM01	1	0.0501057	20.3	22.8	0	20
C1_4	V20w	VM01	1	0.0453127	20.3	22.8	1	20
C1_41	TVb	VM01	1	0.070317	11	15.2	0	0
C1_41	TVw	VM01	1	0.0613231	11	15.2	1	0
C1_41	V5b	VM01	1	0.0652119	11	15.2	0	5
C1_41	V5w	VM01	1	0.0570022	11	15.2	1	5
C1_41	V10b	VM01	1	0.0309043	11	15.2	0	10
C1_41	V10w	VM01	1	0.0262483	11	15.2	1	10
C1_43	TVb	VM01	1	0.30257	19.5	22.9	0	0
C1_43	TVw	VM01	1	0.267442	19.5	22.9	1	0
C1_43	V5b	VM01	1	0.299428	19.5	22.9	0	5
C1_43	V5w	VM01	1	0.265009	19.5	22.9	1	5
C1_43	V10b	VM01	1	0.277588	19.5	22.9	0	10
C1_43	V10w	VM01	1	0.247049	19.5	22.9	1	10
C1_43	V15b	VM01	1	0.194276	19.5	22.9	0	15
C1_43	V15w	VM01	1	0.17389	19.5	22.9	1	15
C1_43	V20b	VM01	1	0.0389675	19.5	22.9	0	20
C1_43	V20w	VM01	1	0.0347989	19.5	22.9	1	20
C1_44	TVb	VM01	1	0.135242	15.2	17.3	0	0
C1_44	TVw	VM01	1	0.118807	15.2	17.3	1	0
C1_44	V5b	VM01	1	0.13053	15.2	17.3	0	5
C1_44	V5w	VM01	1	0.115157	15.2	17.3	1	5
C1_44	V10b	VM01	1	0.113342	15.2	17.3	0	10
C1_44	V10w	VM01	1	0.100531	15.2	17.3	1	10
C1_44	V15b	VM01	1	0.0325696	15.2	17.3	0	15
C1_44	V15w	VM01	1	0.0285765	15.2	17.3	1	15
C1_46	TVb	VM01	1	0.171145	15.2	20.4	0	0
C1_46	TVw	VM01	1	0.146147	15.2	20.4	1	0
C1_46	V5b	VM01	1	0.166826	15.2	20.4	0	5
C1_46	V5w	VM01	1	0.142802	15.2	20.4	1	5
C1_46	V10b	VM01	1	0.140521	15.2	20.4	0	10
C1_46	V10w	VM01	1	0.120748	15.2	20.4	1	10
C1_46	V15b	VM01	1	0.0452774	15.2	20.4	0	15
C1_46	V15w	VM01	1	0.0396318	15.2	20.4	1	15
C1_5	TVb	VM01	1	0.494656	26	23.8	0	0
C1_5	TVw	VM01	1	0.440665	26	23.8	1	0
C1_5	V5b	VM01	1	0.491269	26	23.8	0	5
C1_5	V5w	VM01	1	0.438042	26	23.8	1	5
C1_5	V10b	VM01	1	0.474046	26	23.8	0	10
C1_5	V10w	VM01	1	0.423961	26	23.8	1	10
C1_5	V15b	VM01	1	0.438268	26	23.8	0	15
C1_5	V15w	VM01	1	0.393921	26	23.8	1	15
C1_5	V20b	VM01	1	0.267846	26	23.8	0	20
C1_5	V20w	VM01	1	0.242231	26	23.8	1	20
C1_6	TVb	VM01	1	0.216706	17.7	19.4	0	0
C1_6	TVw	VM01	1	0.185662	17.7	19.4	1	0
C1_6	V5b	VM01	1	0.212386	17.7	19.4	0	5
C1_6	V5w	VM01	1	0.182614	17.7	19.4	1	5
C1_6	V10b	VM01	1	0.19125	17.7	19.4	0	10
C1_6	V10w	VM01	1	0.165676	17.7	19.4	1	10
C1_6	V15b	VM01	1	0.122811	17.7	19.4	0	15
C1_6	V15w	VM01	1	0.107304	17.7	19.4	1	15
C1_8	TVb	VM01	1	0.265086	18.7	22.2	0	0
C1_8	TVw	VM01	1	0.230384	18.7	22.2	1	0
C1_8	V5b	VM01	1	0.261355	18.7	22.2	0	5
C1_8	V5w	VM01	1	0.227495	18.7	22.2	1	5
C1_8	V10b	VM01	1	0.243621	18.7	22.2	0	10
C1_8	V10w	VM01	1	0.213177	18.7	22.2	1	10
C1_8	V15b	VM01	1	0.14864	18.7	22.2	0	15
C1_8	V15w	VM01	1	0.131953	18.7	22.2	1	15
C1_9	TVb	VM01	1	0.135574	16	17.5	0	0
C1_9	TVw	VM01	1	0.118018	16	17.5	1	0
C1_9	V5b	VM01	1	0.131254	16	17.5	0	5
C1_9	V5w	VM01	1	0.114362	16	17.5	1	5
C1_9	V10b	VM01	1	0.106736	16	17.5	0	10
C1_9	V10w	VM01	1	0.0930601	16	17.5	1	10
C1_9	V15b	VM01	1	0.0302645	16	17.5	0	15
C1_9	V15w	VM01	1	0.0263742	16	17.5	1	15
C2_1_A	TVb	VM01	2	0.587119	26.4	28	0	0
C2_1_A	TVw	VM01	2	0.519471	26.4	28	1	0
C2_1_A	V5b	VM01	2	0.583634	26.4	28	0	5
C2_1_A	V5w	VM01	2	0.517012	26.4	28	1	5
C2_1_A	V10b	VM01	2	0.565595	26.4	28	0	10
C2_1_A	V10w	VM01	2	0.502464	26.4	28	1	10
C2_1_A	V15b	VM01	2	0.487838	26.4	28	0	15
C2_1_A	V15w	VM01	2	0.4342	26.4	28	1	15
C2_1_A	V20b	VM01	2	0.301154	26.4	28	0	20
C2_1_A	V20w	VM01	2	0.268011	26.4	28	1	20
C2_1_B	TVb	VM01	2	0.0339943	8.4	12.4	0	0
C2_1_B	TVw	VM01	2	0.0249681	8.4	12.4	1	0
C2_1_B	V5b	VM01	2	0.0284966	8.4	12.4	0	5
C2_1_B	V5w	VM01	2	0.0214495	8.4	12.4	1	5
C2_10_A	TVb	VM01	2	0.149174	15.5	18.2	0	0
C2_10_A	TVw	VM01	2	0.126462	15.5	18.2	1	0
C2_10_A	V5b	VM01	2	0.144658	15.5	18.2	0	5
C2_10_A	V5w	VM01	2	0.12264	15.5	18.2	1	5
C2_10_A	V10b	VM01	2	0.122758	15.5	18.2	0	10
C2_10_A	V10w	VM01	2	0.104251	15.5	18.2	1	10
C2_10_A	V15b	VM01	2	0.0367606	15.5	18.2	0	15
C2_10_A	V15w	VM01	2	0.0310857	15.5	18.2	1	15
C2_10_B	TVb	VM01	2	0.0206154	7	9	0	0
C2_10_B	TVw	VM01	2	0.0158832	7	9	1	0
C2_10_B	V5b	VM01	2	0.0168848	7	9	0	5
C2_10_B	V5w	VM01	2	0.0129942	7	9	1	5
C2_11_B	TVb	VM01	2	0.0220242	7.9	9.5	0	0
C2_11_B	TVw	VM01	2	0.0178717	7.9	9.5	1	0
C2_11_B	V5b	VM01	2	0.0166246	7.9	9.5	0	5
C2_11_B	V5w	VM01	2	0.0133014	7.9	9.5	1	5
C2_12_A	TVb	VM01	2	0.184962	17.7	20.2	0	0
C2_12_A	TVw	VM01	2	0.162919	17.7	20.2	1	0
C2_12_A	V5b	VM01	2	0.18182	17.7	20.2	0	5
C2_12_A	V5w	VM01	2	0.16026	17.7	20.2	1	5
C2_12_A	V10b	VM01	2	0.151327	17.7	20.2	0	10
C2_12_A	V10w	VM01	2	0.133447	17.7	20.2	1	10
C2_12_A	V15b	VM01	2	0.0512544	17.7	20.2	0	15
C2_12_A	V15w	VM01	2	0.0461578	17.7	20.2	1	15
C2_12_B	TVb	VM01	2	0.200047	15.6	22.4	0	0
C2_12_B	TVw	VM01	2	0.176315	15.6	22.4	1	0
C2_12_B	V5b	VM01	2	0.195237	15.6	22.4	0	5
C2_12_B	V5w	VM01	2	0.172244	15.6	22.4	1	5
C2_12_B	V10b	VM01	2	0.170909	15.6	22.4	0	10
C2_12_B	V10w	VM01	2	0.150376	15.6	22.4	1	10
C2_12_B	V15b	VM01	2	0.0624779	15.6	22.4	0	15
C2_12_B	V15w	VM01	2	0.0545922	15.6	22.4	1	15
C2_13	TVb	VM01	2	0.110189	13.4	17.3	0	0
C2_13	TVw	VM01	2	0.0964381	13.4	17.3	1	0
C2_13	V5b	VM01	2	0.106262	13.4	17.3	0	5
C2_13	V5w	VM01	2	0.093397	13.4	17.3	1	5
C2_13	V10b	VM01	2	0.0713707	13.4	17.3	0	10
C2_13	V10w	VM01	2	0.0635597	13.4	17.3	1	10
C2_14_B	TVb	VM01	2	0.0193246	7.4	10.9	0	0
C2_14_B	TVw	VM01	2	0.0152632	7.4	10.9	1	0
C2_14_B	V5b	VM01	2	0.0125505	7.4	10.9	0	5
C2_14_B	V5w	VM01	2	0.0100173	7.4	10.9	1	5
C2_15_A	TVb	VM01	2	0.130542	14.6	19.5	0	0
C2_15_A	TVw	VM01	2	0.113279	14.6	19.5	1	0
C2_15_A	V5b	VM01	2	0.125143	14.6	19.5	0	5
C2_15_A	V5w	VM01	2	0.109098	14.6	19.5	1	5
C2_15_A	V10b	VM01	2	0.0953822	14.6	19.5	0	10
C2_15_A	V10w	VM01	2	0.0836994	14.6	19.5	1	10
C2_15_B	TVb	VM01	2	0.0777348	11	17.4	0	0
C2_15_B	TVw	VM01	2	0.0659333	11	17.4	1	0
C2_15_B	V5b	VM01	2	0.0715989	11	17.4	0	5
C2_15_B	V5w	VM01	2	0.0609632	11	17.4	1	5
C2_15_B	V10b	VM01	2	0.0377423	11	17.4	0	10
C2_15_B	V10w	VM01	2	0.0318495	11	17.4	1	10
C2_16_A	TVb	VM01	2	0.119443	14.4	17.3	0	0
C2_16_A	TVw	VM01	2	0.107038	14.4	17.3	1	0
C2_16_A	V5b	VM01	2	0.114239	14.4	17.3	0	5
C2_16_A	V5w	VM01	2	0.102634	14.4	17.3	1	5
C2_16_A	V10b	VM01	2	0.0903255	14.4	17.3	0	10
C2_16_A	V10w	VM01	2	0.0818064	14.4	17.3	1	10
C2_16_B	TVb	VM01	2	0.0135287	6	8.8	0	0
C2_16_B	TVw	VM01	2	0.0105269	6	8.8	1	0
C2_16_B	V5b	VM01	2	0.00768726	6	8.8	0	5
C2_16_B	V5w	VM01	2	0.00600329	6	8.8	1	5
C2_19	TVb	VM01	2	0.292589	18.5	24.5	0	0
C2_19	TVw	VM01	2	0.260931	18.5	24.5	1	0
C2_19	V5b	VM01	2	0.289349	18.5	24.5	0	5
C2_19	V5w	VM01	2	0.258189	18.5	24.5	1	5
C2_19	V10b	VM01	2	0.259203	18.5	24.5	0	10
C2_19	V10w	VM01	2	0.23129	18.5	24.5	1	10
C2_19	V15b	VM01	2	0.174993	18.5	24.5	0	15
C2_19	V15w	VM01	2	0.154502	18.5	24.5	1	15
C2_20_A	TVb	VM01	2	0.343679	20	25.7	0	0
C2_20_A	TVw	VM01	2	0.298529	20	25.7	1	0
C2_20_A	V5b	VM01	2	0.340047	20	25.7	0	5
C2_20_A	V5w	VM01	2	0.295454	20	25.7	1	5
C2_20_A	V10b	VM01	2	0.311941	20	25.7	0	10
C2_20_A	V10w	VM01	2	0.272334	20	25.7	1	10
C2_20_A	V15b	VM01	2	0.200377	20	25.7	0	15
C2_20_A	V15w	VM01	2	0.175976	20	25.7	1	15
C2_20_A	V20b	VM01	2	0.0425627	20	25.7	0	20
C2_20_A	V20w	VM01	2	0.0367693	20	25.7	1	20
C2_20_B	TVb	VM01	2	0.0276782	7.8	12.7	0	0
C2_20_B	TVw	VM01	2	0.0233303	7.8	12.7	1	0
C2_20_B	V5b	VM01	2	0.0211005	7.8	12.7	0	5
C2_20_B	V5w	VM01	2	0.0177629	7.8	12.7	1	5
C2_21	TVb	VM01	2	0.0853881	12	17.6	0	0
C2_21	TVw	VM01	2	0.0705588	12	17.6	1	0
C2_21	V5b	VM01	2	0.0793013	12	17.6	0	5
C2_21	V5w	VM01	2	0.0658451	12	17.6	1	5
C2_21	V10b	VM01	2	0.0461545	12	17.6	0	10
C2_21	V10w	VM01	2	0.0382715	12	17.6	1	10
C2_22	TVb	VM01	2	0.290022	18	24.9	0	0
C2_22	TVw	VM01	2	0.258798	18	24.9	1	0
C2_22	V5b	VM01	2	0.285997	18	24.9	0	5
C2_22	V5w	VM01	2	0.255242	18	24.9	1	5
C2_22	V10b	VM01	2	0.260154	18	24.9	0	10
C2_22	V10w	VM01	2	0.232266	18	24.9	1	10
C2_22	V15b	VM01	2	0.166876	18	24.9	0	15
C2_22	V15w	VM01	2	0.149348	18	24.9	1	15
C2_24_A	TVb	VM01	2	0.33159	18.9	25.6	0	0
C2_24_A	TVw	VM01	2	0.293972	18.9	25.6	1	0
C2_24_A	V5b	VM01	2	0.328056	18.9	25.6	0	5
C2_24_A	V5w	VM01	2	0.291235	18.9	25.6	1	5
C2_24_A	V10b	VM01	2	0.296532	18.9	25.6	0	10
C2_24_A	V10w	VM01	2	0.265527	18.9	25.6	1	10
C2_24_A	V15b	VM01	2	0.217882	18.9	25.6	0	15
C2_24_A	V15w	VM01	2	0.196501	18.9	25.6	1	15
C2_24_B	TVb	VM01	2	0.120836	13.5	19.9	0	0
C2_24_B	TVw	VM01	2	0.100319	13.5	19.9	1	0
C2_24_B	V5b	VM01	2	0.116271	13.5	19.9	0	5
C2_24_B	V5w	VM01	2	0.0967836	13.5	19.9	1	5
C2_24_B	V10b	VM01	2	0.0720941	13.5	19.9	0	10
C2_24_B	V10w	VM01	2	0.0608245	13.5	19.9	1	10
C2_25_A	TVb	VM01	2	0.206876	15.9	22.8	0	0
C2_25_A	TVw	VM01	2	0.180046	15.9	22.8	1	0
C2_25_A	V5b	VM01	2	0.201869	15.9	22.8	0	5
C2_25_A	V5w	VM01	2	0.176169	15.9	22.8	1	5
C2_25_A	V10b	VM01	2	0.175412	15.9	22.8	0	10
C2_25_A	V10w	VM01	2	0.154359	15.9	22.8	1	10
C2_25_A	V15b	VM01	2	0.0788098	15.9	22.8	0	15
C2_25_A	V15w	VM01	2	0.0694907	15.9	22.8	1	15
C2_26_B	TVb	VM01	2	0.025949	7	13.3	0	0
C2_26_B	TVw	VM01	2	0.0213833	7	13.3	1	0
C2_26_B	V5b	VM01	2	0.0178986	7	13.3	0	5
C2_26_B	V5w	VM01	2	0.0145695	7	13.3	1	5
C2_27	TVb	VM01	2	0.292211	19.8	24	0	0
C2_27	TVw	VM01	2	0.261792	19.8	24	1	0
C2_27	V5b	VM01	2	0.287499	19.8	24	0	5
C2_27	V5w	VM01	2	0.257803	19.8	24	1	5
C2_27	V10b	VM01	2	0.266433	19.8	24	0	10
C2_27	V10w	VM01	2	0.239023	19.8	24	1	10
C2_27	V15b	VM01	2	0.208927	19.8	24	0	15
C2_27	V15w	VM01	2	0.188372	19.8	24	1	15
C2_28_A	TVb	VM01	2	0.0717754	11.5	16.5	0	0
C2_28_A	TVw	VM01	2	0.0623808	11.5	16.5	1	0
C2_28_A	V5b	VM01	2	0.0657868	11.5	16.5	0	5
C2_28_A	V5w	VM01	2	0.057312	11.5	16.5	1	5
C2_28_A	V10b	VM01	2	0.0284054	11.5	16.5	0	10
C2_28_A	V10w	VM01	2	0.023736	11.5	16.5	1	10
C2_28_B	TVb	VM01	2	0.0803242	11.3	17.3	0	0
C2_28_B	TVw	VM01	2	0.0690486	11.3	17.3	1	0
C2_28_B	V5b	VM01	2	0.0744337	11.3	17.3	0	5
C2_28_B	V5w	VM01	2	0.0640628	11.3	17.3	1	5
C2_28_B	V10b	VM01	2	0.0430723	11.3	17.3	0	10
C2_28_B	V10w	VM01	2	0.0364754	11.3	17.3	1	10
C2_29	TVb	VM01	2	0.27597	17.2	24.9	0	0
C2_29	TVw	VM01	2	0.247615	17.2	24.9	1	0
C2_29	V5b	VM01	2	0.273123	17.2	24.9	0	5
C2_29	V5w	VM01	2	0.245205	17.2	24.9	1	5
C2_29	V10b	VM01	2	0.22504	17.2	24.9	0	10
C2_29	V10w	VM01	2	0.203416	17.2	24.9	1	10
C2_29	V15b	VM01	2	0.147365	17.2	24.9	0	15
C2_29	V15w	VM01	2	0.133066	17.2	24.9	1	15
C2_3_B	TVb	VM01	2	0.0615124	10.5	16	0	0
C2_3_B	TVw	VM01	2	0.0527328	10.5	16	1	0
C2_3_B	V5b	VM01	2	0.0556219	10.5	16	0	5
C2_3_B	V5w	VM01	2	0.0479615	10.5	16	1	5
C2_3_B	V10b	VM01	2	0.0176087	10.5	16	0	10
C2_3_B	V10w	VM01	2	0.0154012	10.5	16	1	10
C2_30_A	TVb	VM01	2	0.213022	16.5	23.3	0	0
C2_30_A	TVw	VM01	2	0.184781	16.5	23.3	1	0
C2_30_A	V5b	VM01	2	0.208506	16.5	23.3	0	5
C2_30_A	V5w	VM01	2	0.180958	16.5	23.3	1	5
C2_30_A	V10b	VM01	2	0.17974	16.5	23.3	0	10
C2_30_A	V10w	VM01	2	0.155148	16.5	23.3	1	10
C2_30_A	V15b	VM01	2	0.0812513	16.5	23.3	0	15
C2_30_A	V15w	VM01	2	0.0707048	16.5	23.3	1	15
C2_30_B	TVb	VM01	2	0.014029	5.5	10.3	0	0
C2_30_B	TVw	VM01	2	0.012095	5.5	10.3	1	0
C2_30_B	V5b	VM01	2	0.00735309	5.5	10.3	0	5
C2_30_B	V5w	VM01	2	0.00619616	5.5	10.3	1	5
C2_31_A	TVb	VM01	2	0.107896	12.7	19.2	0	0
C2_31_A	TVw	VM01	2	0.0898646	12.7	19.2	1	0
C2_31_A	V5b	VM01	2	0.102006	12.7	19.2	0	5
C2_31_A	V5w	VM01	2	0.0846598	12.7	19.2	1	5
C2_31_A	V10b	VM01	2	0.0670713	12.7	19.2	0	10
C2_31_A	V10w	VM01	2	0.054086	12.7	19.2	1	10
C2_31_B	TVb	VM01	2	0.0151605	5.8	10.3	0	0
C2_31_B	TVw	VM01	2	0.0129602	5.8	10.3	1	0
C2_31_B	V5b	VM01	2	0.00848464	5.8	10.3	0	5
C2_31_B	V5w	VM01	2	0.00730976	5.8	10.3	1	5
C2_33_A	TVb	VM01	2	0.136065	14	19.6	0	0
C2_33_A	TVw	VM01	2	0.117579	14	19.6	1	0
C2_33_A	V5b	VM01	2	0.130175	14	19.6	0	5
C2_33_A	V5w	VM01	2	0.113018	14	19.6	1	5
C2_33_A	V10b	VM01	2	0.108555	14	19.6	0	10
C2_33_A	V10w	VM01	2	0.0946775	14	19.6	1	10
C2_33_B	TVb	VM01	2	0.037036	9.4	14.6	0	0
C2_33_B	TVw	VM01	2	0.0307181	9.4	14.6	1	0
C2_33_B	V5b	VM01	2	0.0285929	9.4	14.6	0	5
C2_33_B	V5w	VM01	2	0.0241798	9.4	14.6	1	5
C2_34_A	TVb	VM01	2	0.494578	21.8	27.3	0	0
C2_34_A	TVw	VM01	2	0.441238	21.8	27.3	1	0
C2_34_A	V5b	VM01	2	0.491485	21.8	27.3	0	5
C2_34_A	V5w	VM01	2	0.438843	21.8	27.3	1	5
C2_34_A	V10b	VM01	2	0.465993	21.8	27.3	0	10
C2_34_A	V10w	VM01	2	0.417006	21.8	27.3	1	10
C2_34_A	V15b	VM01	2	0.402268	21.8	27.3	0	15
C2_34_A	V15w	VM01	2	0.360322	21.8	27.3	1	15
C2_34_A	V20b	VM01	2	0.184676	21.8	27.3	0	20
C2_34_A	V20w	VM01	2	0.166168	21.8	27.3	1	20
C2_35_A	TVb	VM01	2	0.152996	14.7	20.7	0	0
C2_35_A	TVw	VM01	2	0.133842	14.7	20.7	1	0
C2_35_A	V5b	VM01	2	0.1474	14.7	20.7	0	5
C2_35_A	V5w	VM01	2	0.129508	14.7	20.7	1	5
C2_35_A	V10b	VM01	2	0.120017	14.7	20.7	0	10
C2_35_A	V10w	VM01	2	0.10605	14.7	20.7	1	10
C2_35_B	TVb	VM01	2	0.0485454	9.4	14.8	0	0
C2_35_B	TVw	VM01	2	0.0395192	9.4	14.8	1	0
C2_35_B	V5b	VM01	2	0.0428022	9.4	14.8	0	5
C2_35_B	V5w	VM01	2	0.0350717	9.4	14.8	1	5
C2_38_B	TVb	VM01	2	0.0131129	6.1	8.4	0	0
C2_38_B	TVw	VM01	2	0.00973964	6.1	8.4	1	0
C2_38_B	V5b	VM01	2	0.00810602	6.1	8.4	0	5
C2_38_B	V5w	VM01	2	0.00620677	6.1	8.4	1	5
C2_40_A	TVb	VM01	2	0.172067	15	23.6	0	0
C2_40_A	TVw	VM01	2	0.148289	15	23.6	1	0
C2_40_A	V5b	VM01	2	0.164557	15	23.6	0	5
C2_40_A	V5w	VM01	2	0.141932	15	23.6	1	5
C2_40_A	V10b	VM01	2	0.137089	15	23.6	0	10
C2_40_A	V10w	VM01	2	0.119041	15	23.6	1	10
C2_40_A	V15b	VM01	2	0.0228207	15	23.6	0	15
C2_40_A	V15w	VM01	2	0.0187202	15	23.6	1	15
C2_40_B	TVb	VM01	2	0.0203023	6.8	9.8	0	0
C2_40_B	TVw	VM01	2	0.0165156	6.8	9.8	1	0
C2_40_B	V5b	VM01	2	0.0153445	6.8	9.8	0	5
C2_40_B	V5w	VM01	2	0.0123193	6.8	9.8	1	5
C2_42	TVb	VM01	2	0.119837	16.5	19.2	0	0
C2_42	TVw	VM01	2	0.103227	16.5	19.2	1	0
C2_42	V5b	VM01	2	0.114241	16.5	19.2	0	5
C2_42	V5w	VM01	2	0.0988935	16.5	19.2	1	5
C2_42	V10b	VM01	2	0.077006	16.5	19.2	0	10
C2_42	V10w	VM01	2	0.0670566	16.5	19.2	1	10
C2_42	V15b	VM01	2	0.0311278	16.5	19.2	0	15
C2_42	V15w	VM01	2	0.0268068	16.5	19.2	1	15
C2_42_B	TVb	VM01	2	0.0184608	6.5	10	0	0
C2_42_B	TVw	VM01	2	0.0152926	6.5	10	1	0
C2_42_B	V5b	VM01	2	0.0125703	6.5	10	0	5
C2_42_B	V5w	VM01	2	0.0103069	6.5	10	1	5
C2_43	TVb	VM01	2	0.342784	20.5	24.9	0	0
C2_43	TVw	VM01	2	0.302389	20.5	24.9	1	0
C2_43	V5b	VM01	2	0.338464	20.5	24.9	0	5
C2_43	V5w	VM01	2	0.299044	20.5	24.9	1	5
C2_43	V10b	VM01	2	0.317036	20.5	24.9	0	10
C2_43	V10w	VM01	2	0.281707	20.5	24.9	1	10
C2_43	V15b	VM01	2	0.247614	20.5	24.9	0	15
C2_43	V15w	VM01	2	0.220677	20.5	24.9	1	15
C2_43	V20b	VM01	2	0.0543839	20.5	24.9	0	20
C2_43	V20w	VM01	2	0.0477746	20.5	24.9	1	20
C2_44_A	TVb	VM01	2	0.170265	15.5	21.6	0	0
C2_44_A	TVw	VM01	2	0.143914	15.5	21.6	1	0
C2_44_A	V5b	VM01	2	0.16462	15.5	21.6	0	5
C2_44_A	V5w	VM01	2	0.139542	15.5	21.6	1	5
C2_44_A	V10b	VM01	2	0.138508	15.5	21.6	0	10
C2_44_A	V10w	VM01	2	0.118082	15.5	21.6	1	10
C2_44_A	V15b	VM01	2	0.0273856	15.5	21.6	0	15
C2_44_A	V15w	VM01	2	0.0225582	15.5	21.6	1	15
C2_44_B	TVb	VM01	2	0.0426451	8.5	16.4	0	0
C2_44_B	TVw	VM01	2	0.0344988	8.5	16.4	1	0
C2_44_B	V5b	VM01	2	0.0338584	8.5	16.4	0	5
C2_44_B	V5w	VM01	2	0.0276944	8.5	16.4	1	5
C2_45	TVb	VM01	2	0.185962	16.4	21.8	0	0
C2_45	TVw	VM01	2	0.163759	16.4	21.8	1	0
C2_45	V5b	VM01	2	0.181151	16.4	21.8	0	5
C2_45	V5w	VM01	2	0.159688	16.4	21.8	1	5
C2_45	V10b	VM01	2	0.151909	16.4	21.8	0	10
C2_45	V10w	VM01	2	0.134456	16.4	21.8	1	10
C2_45	V15b	VM01	2	0.05431	16.4	21.8	0	15
C2_45	V15w	VM01	2	0.0478073	16.4	21.8	1	15
C2_46	TVb	VM01	2	0.385673	21	25.6	0	0
C2_46	TVw	VM01	2	0.340012	21	25.6	1	0
C2_46	V5b	VM01	2	0.381648	21	25.6	0	5
C2_46	V5w	VM01	2	0.336605	21	25.6	1	5
C2_46	V10b	VM01	2	0.358393	21	25.6	0	10
C2_46	V10w	VM01	2	0.315953	21	25.6	1	10
C2_46	V15b	VM01	2	0.277244	21	25.6	0	15
C2_46	V15w	VM01	2	0.241945	21	25.6	1	15
C2_46	V20b	VM01	2	0.0667678	21	25.6	0	20
C2_46	V20w	VM01	2	0.0564369	21	25.6	1	20
C2_47	TVb	VM01	2	0.442959	22.7	26.4	0	0
C2_47	TVw	VM01	2	0.40566	22.7	26.4	1	0
C2_47	V5b	VM01	2	0.439719	22.7	26.4	0	5
C2_47	V5w	VM01	2	0.403151	22.7	26.4	1	5
C2_47	V10b	VM01	2	0.412443	22.7	26.4	0	10
C2_47	V10w	VM01	2	0.380067	22.7	26.4	1	10
C2_47	V15b	VM01	2	0.362499	22.7	26.4	0	15
C2_47	V15w	VM01	2	0.334828	22.7	26.4	1	15
C2_47	V20b	VM01	2	0.163036	22.7	26.4	0	20
C2_47	V20w	VM01	2	0.148375	22.7	26.4	1	20
C2_48_A	TVb	VM01	2	0.0699849	10.8	15.5	0	0
C2_48_A	TVw	VM01	2	0.0574675	10.8	15.5	1	0
C2_48_A	V5b	VM01	2	0.0654688	10.8	15.5	0	5
C2_48_A	V5w	VM01	2	0.0536451	10.8	15.5	1	5
C2_48_A	V10b	VM01	2	0.0229242	10.8	15.5	0	10
C2_48_A	V10w	VM01	2	0.0183418	10.8	15.5	1	10
C2_48_B	TVb	VM01	2	0.0177052	6.5	11.4	0	0
C2_48_B	TVw	VM01	2	0.0140832	6.5	11.4	1	0
C2_48_B	V5b	VM01	2	0.00994935	6.5	11.4	0	5
C2_48_B	V5w	VM01	2	0.00807711	6.5	11.4	1	5
C2_50	TVb	VM01	2	0.109836	13.6	18.6	0	0
C2_50	TVw	VM01	2	0.0945307	13.6	18.6	1	0
C2_50	V5b	VM01	2	0.104633	13.6	18.6	0	5
C2_50	V5w	VM01	2	0.0901267	13.6	18.6	1	5
C2_50	V10b	VM01	2	0.0766035	13.6	18.6	0	10
C2_50	V10w	VM01	2	0.0653778	13.6	18.6	1	10
C2_6	TVb	VM01	2	0.277223	15.6	24.5	0	0
C2_6	TVw	VM01	2	0.236188	15.6	24.5	1	0
C2_6	V5b	VM01	2	0.274081	15.6	24.5	0	5
C2_6	V5w	VM01	2	0.233972	15.6	24.5	1	5
C2_6	V10b	VM01	2	0.24509	15.6	24.5	0	10
C2_6	V10w	VM01	2	0.210485	15.6	24.5	1	10
C2_6	V15b	VM01	2	0.145939	15.6	24.5	0	15
C2_6	V15w	VM01	2	0.125344	15.6	24.5	1	15
C2_7	TVb	VM01	2	0.260355	17.3	21.6	0	0
C2_7	TVw	VM01	2	0.226922	17.3	21.6	1	0
C2_7	V5b	VM01	2	0.257704	17.3	21.6	0	5
C2_7	V5w	VM01	2	0.22487	17.3	21.6	1	5
C2_7	V10b	VM01	2	0.234813	17.3	21.6	0	10
C2_7	V10w	VM01	2	0.205615	17.3	21.6	1	10
C2_7	V15b	VM01	2	0.16685	17.3	21.6	0	15
C2_7	V15w	VM01	2	0.146676	17.3	21.6	1	15
C2_8	TVb	VM01	2	0.0683016	10.5	16.4	0	0
C2_8	TVw	VM01	2	0.0582536	10.5	16.4	1	0
C2_8	V5b	VM01	2	0.0624602	10.5	16.4	0	5
C2_8	V5w	VM01	2	0.0537301	10.5	16.4	1	5
C2_8	V10b	VM01	2	0.0263309	10.5	16.4	0	10
C2_8	V10w	VM01	2	0.0227627	10.5	16.4	1	10
C2_9	TVb	VM01	2	0.150824	15.6	19	0	0
C2_9	TVw	VM01	2	0.125303	15.6	19	1	0
C2_9	V5b	VM01	2	0.146622	15.6	19	0	5
C2_9	V5w	VM01	2	0.122049	15.6	19	1	5
C2_9	V10b	VM01	2	0.110172	15.6	19	0	10
C2_9	V10w	VM01	2	0.0934153	15.6	19	1	10
C2_9	V15b	VM01	2	0.0389305	15.6	19	0	15
C2_9	V15w	VM01	2	0.0327685	15.6	19	1	15
D1_1	TVb	H77	1	0.666573	27.2	30	0	0
D1_1	TVw	H77	1	0.60252	27.2	30	1	0
D1_1	V5b	H77	1	0.663726	27.2	30	0	5
D1_1	V5w	H77	1	0.600511	27.2	30	1	5
D1_1	V10b	H77	1	0.644519	27.2	30	0	10
D1_1	V10w	H77	1	0.584918	27.2	30	1	10
D1_1	V15b	H77	1	0.558874	27.2	30	0	15
D1_1	V15w	H77	1	0.509679	27.2	30	1	15
D1_1	V20b	H77	1	0.362535	27.2	30	0	20
D1_1	V20w	H77	1	0.332343	27.2	30	1	20
D1_11	TVb	H77	1	0.330636	18	27.4	0	0
D1_11	TVw	H77	1	0.294075	18	27.4	1	0
D1_11	V5b	H77	1	0.329065	18	27.4	0	5
D1_11	V5w	H77	1	0.292858	18	27.4	1	5
D1_11	V10b	H77	1	0.288473	18	27.4	0	10
D1_11	V10w	H77	1	0.258221	18	27.4	1	10
D1_11	V15b	H77	1	0.146028	18	27.4	0	15
D1_11	V15w	H77	1	0.130831	18	27.4	1	15
D1_12	TVb	H77	1	0.464489	21.3	29.8	0	0
D1_12	TVw	H77	1	0.41144	21.3	29.8	1	0
D1_12	V5b	H77	1	0.462035	21.3	29.8	0	5
D1_12	V5w	H77	1	0.40954	21.3	29.8	1	5
D1_12	V10b	H77	1	0.434954	21.3	29.8	0	10
D1_12	V10w	H77	1	0.386533	21.3	29.8	1	10
D1_12	V15b	H77	1	0.326538	21.3	29.8	0	15
D1_12	V15w	H77	1	0.290881	21.3	29.8	1	15
D1_12	V20b	H77	1	0.114478	21.3	29.8	0	20
D1_12	V20w	H77	1	0.102378	21.3	29.8	1	20
D1_15	TVb	H77	1	0.626973	27.2	30.6	0	0
D1_15	TVw	H77	1	0.561924	27.2	30.6	1	0
D1_15	V5b	H77	1	0.623389	27.2	30.6	0	5
D1_15	V5w	H77	1	0.559149	27.2	30.6	1	5
D1_15	V10b	H77	1	0.600379	27.2	30.6	0	10
D1_15	V10w	H77	1	0.540258	27.2	30.6	1	10
D1_15	V15b	H77	1	0.509393	27.2	30.6	0	15
D1_15	V15w	H77	1	0.460261	27.2	30.6	1	15
D1_15	V20b	H77	1	0.306444	27.2	30.6	0	20
D1_15	V20w	H77	1	0.275521	27.2	30.6	1	20
D1_17	TVb	H77	1	0.533349	23.1	30.4	0	0
D1_17	TVw	H77	1	0.483839	23.1	30.4	1	0
D1_17	V5b	H77	1	0.5306	23.1	30.4	0	5
D1_17	V5w	H77	1	0.481512	23.1	30.4	1	5
D1_17	V10b	H77	1	0.496108	23.1	30.4	0	10
D1_17	V10w	H77	1	0.450539	23.1	30.4	1	10
D1_17	V15b	H77	1	0.394123	23.1	30.4	0	15
D1_17	V15w	H77	1	0.356337	23.1	30.4	1	15
D1_17	V20b	H77	1	0.206101	23.1	30.4	0	20
D1_17	V20w	H77	1	0.181742	23.1	30.4	1	20
D1_18	TVb	H77	1	0.436679	22	29.1	0	0
D1_18	TVw	H77	1	0.389578	22	29.1	1	0
D1_18	V5b	H77	1	0.433636	22	29.1	0	5
D1_18	V5w	H77	1	0.387221	22	29.1	1	5
D1_18	V10b	H77	1	0.397638	22	29.1	0	10
D1_18	V10w	H77	1	0.356445	22	29.1	1	10
D1_18	V15b	H77	1	0.279308	22	29.1	0	15
D1_18	V15w	H77	1	0.248491	22	29.1	1	15
D1_18	V20b	H77	1	0.0796488	22	29.1	0	20
D1_18	V20w	H77	1	0.0671886	22	29.1	1	20
D1_2	TVb	H77	1	0.548333	24	28.7	0	0
D1_2	TVw	H77	1	0.491663	24	28.7	1	0
D1_2	V5b	H77	1	0.546762	24	28.7	0	5
D1_2	V5w	H77	1	0.490554	24	28.7	1	5
D1_2	V10b	H77	1	0.517678	24	28.7	0	10
D1_2	V10w	H77	1	0.466825	24	28.7	1	10
D1_2	V15b	H77	1	0.422957	24	28.7	0	15
D1_2	V15w	H77	1	0.38369	24	28.7	1	15
D1_2	V20b	H77	1	0.239795	24	28.7	0	20
D1_2	V20w	H77	1	0.217593	24	28.7	1	20
D1_21	TVb	H77	1	0.567075	24.3	28.5	0	0
D1_21	TVw	H77	1	0.502431	24.3	28.5	1	0
D1_21	V5b	H77	1	0.565602	24.3	28.5	0	5
D1_21	V5w	H77	1	0.501291	24.3	28.5	1	5
D1_21	V10b	H77	1	0.546577	24.3	28.5	0	10
D1_21	V10w	H77	1	0.485101	24.3	28.5	1	10
D1_21	V15b	H77	1	0.445184	24.3	28.5	0	15
D1_21	V15w	H77	1	0.393163	24.3	28.5	1	15
D1_21	V20b	H77	1	0.22816	24.3	28.5	0	20
D1_21	V20w	H77	1	0.192722	24.3	28.5	1	20
D1_22	TVb	H77	1	0.541506	22.4	31	0	0
D1_22	TVw	H77	1	0.496536	22.4	31	1	0
D1_22	V5b	H77	1	0.538168	22.4	31	0	5
D1_22	V5w	H77	1	0.493711	22.4	31	1	5
D1_22	V10b	H77	1	0.510857	22.4	31	0	10
D1_22	V10w	H77	1	0.469047	22.4	31	1	10
D1_22	V15b	H77	1	0.399385	22.4	31	0	15
D1_22	V15w	H77	1	0.365144	22.4	31	1	15
D1_22	V20b	H77	1	0.228095	22.4	31	0	20
D1_22	V20w	H77	1	0.206102	22.4	31	1	20
D1_23	TVb	H77	1	0.528185	23.6	31.2	0	0
D1_23	TVw	H77	1	0.478255	23.6	31.2	1	0
D1_23	V5b	H77	1	0.525044	23.6	31.2	0	5
D1_23	V5w	H77	1	0.475823	23.6	31.2	1	5
D1_23	V10b	H77	1	0.4973	23.6	31.2	0	10
D1_23	V10w	H77	1	0.452151	23.6	31.2	1	10
D1_23	V15b	H77	1	0.381991	23.6	31.2	0	15
D1_23	V15w	H77	1	0.34735	23.6	31.2	1	15
D1_23	V20b	H77	1	0.157661	23.6	31.2	0	20
D1_23	V20w	H77	1	0.140682	23.6	31.2	1	20
D1_26	TVb	H77	1	0.448871	24	30.2	0	0
D1_26	TVw	H77	1	0.396045	24	30.2	1	0
D1_26	V5b	H77	1	0.445827	24	30.2	0	5
D1_26	V5w	H77	1	0.393688	24	30.2	1	5
D1_26	V10b	H77	1	0.407782	24	30.2	0	10
D1_26	V10w	H77	1	0.36152	24	30.2	1	10
D1_26	V15b	H77	1	0.294578	24	30.2	0	15
D1_26	V15w	H77	1	0.262011	24	30.2	1	15
D1_26	V20b	H77	1	0.113618	24	30.2	0	20
D1_26	V20w	H77	1	0.0988208	24	30.2	1	20
D1_29	TVb	H77	1	0.447504	21.5	29.2	0	0
D1_29	TVw	H77	1	0.397786	21.5	29.2	1	0
D1_29	V5b	H77	1	0.444755	21.5	29.2	0	5
D1_29	V5w	H77	1	0.395459	21.5	29.2	1	5
D1_29	V10b	H77	1	0.413237	21.5	29.2	0	10
D1_29	V10w	H77	1	0.36781	21.5	29.2	1	10
D1_29	V15b	H77	1	0.309417	21.5	29.2	0	15
D1_29	V15w	H77	1	0.27497	21.5	29.2	1	15
D1_29	V20b	H77	1	0.102008	21.5	29.2	0	20
D1_29	V20w	H77	1	0.0906092	21.5	29.2	1	20
D1_3	TVb	H77	1	0.47886	21.9	29	0	0
D1_3	TVw	H77	1	0.422811	21.9	29	1	0
D1_3	V5b	H77	1	0.477191	21.9	29	0	5
D1_3	V5w	H77	1	0.421633	21.9	29	1	5
D1_3	V10b	H77	1	0.43977	21.9	29	0	10
D1_3	V10w	H77	1	0.390942	21.9	29	1	10
D1_3	V15b	H77	1	0.334749	21.9	29	0	15
D1_3	V15w	H77	1	0.298571	21.9	29	1	15
D1_3	V20b	H77	1	0.128928	21.9	29	0	20
D1_3	V20w	H77	1	0.115049	21.9	29	1	20
D1_30	TVb	H77	1	0.559873	24	30.5	0	0
D1_30	TVw	H77	1	0.506139	24	30.5	1	0
D1_30	V5b	H77	1	0.557222	24	30.5	0	5
D1_30	V5w	H77	1	0.503895	24	30.5	1	5
D1_30	V10b	H77	1	0.526706	24	30.5	0	10
D1_30	V10w	H77	1	0.476822	24	30.5	1	10
D1_30	V15b	H77	1	0.426403	24	30.5	0	15
D1_30	V15w	H77	1	0.388734	24	30.5	1	15
D1_30	V20b	H77	1	0.236049	24	30.5	0	20
D1_30	V20w	H77	1	0.21542	24	30.5	1	20
D1_32	TVb	H77	1	0.191287	15	27.9	0	0
D1_32	TVw	H77	1	0.171089	15	27.9	1	0
D1_32	V5b	H77	1	0.183531	15	27.9	0	5
D1_32	V5w	H77	1	0.164524	15	27.9	1	5
D1_32	V10b	H77	1	0.148157	15	27.9	0	10
D1_32	V10w	H77	1	0.133245	15	27.9	1	10
D1_32	V15b	H77	1	0.0292716	15	27.9	0	15
D1_32	V15w	H77	1	0.0261218	15	27.9	1	15
D1_33	TVb	H77	1	0.507734	25	29.5	0	0
D1_33	TVw	H77	1	0.45023	25	29.5	1	0
D1_33	V5b	H77	1	0.503611	25	29.5	0	5
D1_33	V5w	H77	1	0.447037	25	29.5	1	5
D1_33	V10b	H77	1	0.478933	25	29.5	0	10
D1_33	V10w	H77	1	0.425795	25	29.5	1	10
D1_33	V15b	H77	1	0.369858	25	29.5	0	15
D1_33	V15w	H77	1	0.329106	25	29.5	1	15
D1_33	V20b	H77	1	0.164529	25	29.5	0	20
D1_33	V20w	H77	1	0.146447	25	29.5	1	20
D1_34	TVb	H77	1	0.161846	14.4	21.9	0	0
D1_34	TVw	H77	1	0.141909	14.4	21.9	1	0
D1_34	V5b	H77	1	0.157527	14.4	21.9	0	5
D1_34	V5w	H77	1	0.138252	14.4	21.9	1	5
D1_34	V10b	H77	1	0.121068	14.4	21.9	0	10
D1_34	V10w	H77	1	0.106605	14.4	21.9	1	10
[truncated: 472 more rows]
