# Supplementary material for: Multi-volume modeling of Eucalyptus trees using regression and artificial neural networks
Source: PLoS One. 2020 Sep 11;15(9):e0238703. doi: 10.1371/journal.pone.0238703 (PMC7485850; doi:10.1371/journal.pone.0238703)
Supplement: S2 Table — (XLSX) [file pone.0238703.s008.xlsx]

## Sheet: Data_VALIDATION
Data used in the validation of regression models and artificial neural networks.
Stem	Cod_Volume	Clone	Rotation	V	DBH	H	TX	d
A1_12	TVb	AEC0144	1	0.414829	21.5	24.6	0	0
A1_12	TVw	AEC0144	1	0.352647	21.5	24.6	1	0
A1_12	V5b	AEC0144	1	0.411688	21.5	24.6	0	5
A1_12	V5w	AEC0144	1	0.350214	21.5	24.6	1	5
A1_12	V10b	AEC0144	1	0.399034	21.5	24.6	0	10
A1_12	V10w	AEC0144	1	0.339819	21.5	24.6	1	10
A1_12	V15b	AEC0144	1	0.319027	21.5	24.6	0	15
A1_12	V15w	AEC0144	1	0.271667	21.5	24.6	1	15
A1_12	V20b	AEC0144	1	0.10644	21.5	24.6	0	20
A1_12	V20w	AEC0144	1	0.0910237	21.5	24.6	1	20
A1_19	TVb	AEC0144	1	0.412631	22	25.5	0	0
A1_19	TVw	AEC0144	1	0.354627	22	25.5	1	0
A1_19	V5b	AEC0144	1	0.410078	22	25.5	0	5
A1_19	V5w	AEC0144	1	0.352826	22	25.5	1	5
A1_19	V10b	AEC0144	1	0.38448	22	25.5	0	10
A1_19	V10w	AEC0144	1	0.333009	22	25.5	1	10
A1_19	V15b	AEC0144	1	0.280598	22	25.5	0	15
A1_19	V15w	AEC0144	1	0.244374	22	25.5	1	15
A1_19	V20b	AEC0144	1	0.142879	22	25.5	0	20
A1_19	V20w	AEC0144	1	0.124765	22	25.5	1	20
A1_21	TVb	AEC0144	1	0.454883	20.2	27.9	0	0
A1_21	TVw	AEC0144	1	0.402943	20.2	27.9	1	0
A1_21	V5b	AEC0144	1	0.452331	20.2	27.9	0	5
A1_21	V5w	AEC0144	1	0.401142	20.2	27.9	1	5
A1_21	V10b	AEC0144	1	0.426126	20.2	27.9	0	10
A1_21	V10w	AEC0144	1	0.379916	20.2	27.9	1	10
A1_21	V15b	AEC0144	1	0.328258	20.2	27.9	0	15
A1_21	V15w	AEC0144	1	0.29255	20.2	27.9	1	15
A1_21	V20b	AEC0144	1	0.0946607	20.2	27.9	0	20
A1_21	V20w	AEC0144	1	0.084421	20.2	27.9	1	20
A1_22	TVb	AEC0144	1	0.280414	18.5	25.1	0	0
A1_22	TVw	AEC0144	1	0.246308	18.5	25.1	1	0
A1_22	V5b	AEC0144	1	0.27737	18.5	25.1	0	5
A1_22	V5w	AEC0144	1	0.243952	18.5	25.1	1	5
A1_22	V10b	AEC0144	1	0.238004	18.5	25.1	0	10
A1_22	V10w	AEC0144	1	0.210341	18.5	25.1	1	10
A1_22	V15b	AEC0144	1	0.13114	18.5	25.1	0	15
A1_22	V15w	AEC0144	1	0.116557	18.5	25.1	1	15
A1_23	TVb	AEC0144	1	0.250893	17	24	0	0
A1_23	TVw	AEC0144	1	0.214349	17	24	1	0
A1_23	V5b	AEC0144	1	0.247752	17	24	0	5
A1_23	V5w	AEC0144	1	0.212132	17	24	1	5
A1_23	V10b	AEC0144	1	0.215831	17	24	0	10
A1_23	V10w	AEC0144	1	0.186361	17	24	1	10
A1_23	V15b	AEC0144	1	0.100673	17	24	0	15
A1_23	V15w	AEC0144	1	0.0884885	17	24	1	15
A1_29	TVb	AEC0144	1	0.442275	20.5	27.4	0	0
A1_29	TVw	AEC0144	1	0.387686	20.5	27.4	1	0
A1_29	V5b	AEC0144	1	0.439625	20.5	27.4	0	5
A1_29	V5w	AEC0144	1	0.385633	20.5	27.4	1	5
A1_29	V10b	AEC0144	1	0.416318	20.5	27.4	0	10
A1_29	V10w	AEC0144	1	0.366434	20.5	27.4	1	10
A1_29	V15b	AEC0144	1	0.315301	20.5	27.4	0	15
A1_29	V15w	AEC0144	1	0.280294	20.5	27.4	1	15
A1_29	V20b	AEC0144	1	0.0745553	20.5	27.4	0	20
A1_29	V20w	AEC0144	1	0.0662922	20.5	27.4	1	20
A1_3	TVb	AEC0144	1	0.166933	15.6	19.3	0	0
A1_3	TVw	AEC0144	1	0.143245	15.6	19.3	1	0
A1_3	V5b	AEC0144	1	0.163791	15.6	19.3	0	5
A1_3	V5w	AEC0144	1	0.140812	15.6	19.3	1	5
A1_3	V10b	AEC0144	1	0.130207	15.6	19.3	0	10
A1_3	V10w	AEC0144	1	0.113079	15.6	19.3	1	10
A1_3	V15b	AEC0144	1	0.0403583	15.6	19.3	0	15
A1_3	V15w	AEC0144	1	0.0348451	15.6	19.3	1	15
A1_31	TVb	AEC0144	1	0.428527	20	26.9	0	0
A1_31	TVw	AEC0144	1	0.377129	20	26.9	1	0
A1_31	V5b	AEC0144	1	0.42568	20	26.9	0	5
A1_31	V5w	AEC0144	1	0.37512	20	26.9	1	5
A1_31	V10b	AEC0144	1	0.410348	20	26.9	0	10
A1_31	V10w	AEC0144	1	0.362749	20	26.9	1	10
A1_31	V15b	AEC0144	1	0.294885	20	26.9	0	15
A1_31	V15w	AEC0144	1	0.261933	20	26.9	1	15
A1_31	V20b	AEC0144	1	0.0421111	20	26.9	0	20
A1_31	V20w	AEC0144	1	0.0368092	20	26.9	1	20
A1_32	TVb	AEC0144	1	0.412292	21	25.5	0	0
A1_32	TVw	AEC0144	1	0.361547	21	25.5	1	0
A1_32	V5b	AEC0144	1	0.409818	21	25.5	0	5
A1_32	V5w	AEC0144	1	0.359802	21	25.5	1	5
A1_32	V10b	AEC0144	1	0.388089	21	25.5	0	10
A1_32	V10w	AEC0144	1	0.342107	21	25.5	1	10
A1_32	V15b	AEC0144	1	0.307638	21	25.5	0	15
A1_32	V15w	AEC0144	1	0.272029	21	25.5	1	15
A1_32	V20b	AEC0144	1	0.108369	21	25.5	0	20
A1_32	V20w	AEC0144	1	0.0959259	21	25.5	1	20
A1_34	TVb	AEC0144	1	0.346565	19	26.6	0	0
A1_34	TVw	AEC0144	1	0.301624	19	26.6	1	0
A1_34	V5b	AEC0144	1	0.343718	19	26.6	0	5
A1_34	V5w	AEC0144	1	0.299419	19	26.6	1	5
A1_34	V10b	AEC0144	1	0.311502	19	26.6	0	10
A1_34	V10w	AEC0144	1	0.27227	19	26.6	1	10
A1_34	V15b	AEC0144	1	0.202886	19	26.6	0	15
A1_34	V15w	AEC0144	1	0.178389	19	26.6	1	15
A1_38	TVb	AEC0144	1	0.225122	17	22.2	0	0
A1_38	TVw	AEC0144	1	0.194362	17	22.2	1	0
A1_38	V5b	AEC0144	1	0.220999	17	22.2	0	5
A1_38	V5w	AEC0144	1	0.191452	17	22.2	1	5
A1_38	V10b	AEC0144	1	0.195295	17	22.2	0	10
A1_38	V10w	AEC0144	1	0.170607	17	22.2	1	10
A1_38	V15b	AEC0144	1	0.0954891	17	22.2	0	15
A1_38	V15w	AEC0144	1	0.0840706	17	22.2	1	15
A1_40	TVb	AEC0144	1	0.203588	17.2	21.2	0	0
A1_40	TVw	AEC0144	1	0.175229	17.2	21.2	1	0
A1_40	V5b	AEC0144	1	0.199661	17.2	21.2	0	5
A1_40	V5w	AEC0144	1	0.172325	17.2	21.2	1	5
A1_40	V10b	AEC0144	1	0.170806	17.2	21.2	0	10
A1_40	V10w	AEC0144	1	0.148626	17.2	21.2	1	10
A1_40	V15b	AEC0144	1	0.0747505	17.2	21.2	0	15
A1_40	V15w	AEC0144	1	0.0645606	17.2	21.2	1	15
A1_42	TVb	AEC0144	1	0.259951	17.5	24.4	0	0
A1_42	TVw	AEC0144	1	0.230471	17.5	24.4	1	0
A1_42	V5b	AEC0144	1	0.256907	17.5	24.4	0	5
A1_42	V5w	AEC0144	1	0.228114	17.5	24.4	1	5
A1_42	V10b	AEC0144	1	0.219995	17.5	24.4	0	10
A1_42	V10w	AEC0144	1	0.196548	17.5	24.4	1	10
A1_42	V15b	AEC0144	1	0.0883008	17.5	24.4	0	15
A1_42	V15w	AEC0144	1	0.0786227	17.5	24.4	1	15
A1_49	TVb	AEC0144	1	0.242561	18.3	21.9	0	0
A1_49	TVw	AEC0144	1	0.210813	18.3	21.9	1	0
A1_49	V5b	AEC0144	1	0.238732	18.3	21.9	0	5
A1_49	V5w	AEC0144	1	0.208112	18.3	21.9	1	5
A1_49	V10b	AEC0144	1	0.217029	18.3	21.9	0	10
A1_49	V10w	AEC0144	1	0.190737	18.3	21.9	1	10
A1_49	V15b	AEC0144	1	0.130391	18.3	21.9	0	15
A1_49	V15w	AEC0144	1	0.114699	18.3	21.9	1	15
A1_9	TVb	AEC0144	1	0.236518	17.9	21.6	0	0
A1_9	TVw	AEC0144	1	0.205278	17.9	21.6	1	0
A1_9	V5b	AEC0144	1	0.234074	17.9	21.6	0	5
A1_9	V5w	AEC0144	1	0.203385	17.9	21.6	1	5
A1_9	V10b	AEC0144	1	0.200525	17.9	21.6	0	10
A1_9	V10w	AEC0144	1	0.175466	17.9	21.6	1	10
A1_9	V15b	AEC0144	1	0.104704	17.9	21.6	0	15
A1_9	V15w	AEC0144	1	0.0920231	17.9	21.6	1	15
A2_10_B	TVb	AEC0144	2	0.146034	13.2	21.8	0	0
A2_10_B	TVw	AEC0144	2	0.130934	13.2	21.8	1	0
A2_10_B	V5b	AEC0144	2	0.14142	13.2	21.8	0	5
A2_10_B	V5w	AEC0144	2	0.126682	13.2	21.8	1	5
A2_10_B	V10b	AEC0144	2	0.105799	13.2	21.8	0	10
A2_10_B	V10w	AEC0144	2	0.0950257	13.2	21.8	1	10
A2_12_A	TVb	AEC0144	2	0.274694	16.7	23.9	0	0
A2_12_A	TVw	AEC0144	2	0.242597	16.7	23.9	1	0
A2_12_A	V5b	AEC0144	2	0.273516	16.7	23.9	0	5
A2_12_A	V5w	AEC0144	2	0.2416	16.7	23.9	1	5
A2_12_A	V10b	AEC0144	2	0.247035	16.7	23.9	0	10
A2_12_A	V10w	AEC0144	2	0.219422	16.7	23.9	1	10
A2_12_A	V15b	AEC0144	2	0.116031	16.7	23.9	0	15
A2_12_A	V15w	AEC0144	2	0.103577	16.7	23.9	1	15
A2_12_B	TVb	AEC0144	2	0.169224	13.5	22.8	0	0
A2_12_B	TVw	AEC0144	2	0.149371	13.5	22.8	1	0
A2_12_B	V5b	AEC0144	2	0.165199	13.5	22.8	0	5
A2_12_B	V5w	AEC0144	2	0.145965	13.5	22.8	1	5
A2_12_B	V10b	AEC0144	2	0.130626	13.5	22.8	0	10
A2_12_B	V10w	AEC0144	2	0.115908	13.5	22.8	1	10
A2_13_B	TVb	AEC0144	2	0.0901868	11.6	17.62	0	0
A2_13_B	TVw	AEC0144	2	0.0778579	11.6	17.62	1	0
A2_13_B	V5b	AEC0144	2	0.0859751	11.6	17.62	0	5
A2_13_B	V5w	AEC0144	2	0.0742931	11.6	17.62	1	5
A2_13_B	V10b	AEC0144	2	0.0469351	11.6	17.62	0	10
A2_13_B	V10w	AEC0144	2	0.040351	11.6	17.62	1	10
A2_19_B	TVb	AEC0144	2	0.0883422	11.1	19.4	0	0
A2_19_B	TVw	AEC0144	2	0.0740793	11.1	19.4	1	0
A2_19_B	V5b	AEC0144	2	0.0830407	11.1	19.4	0	5
A2_19_B	V5w	AEC0144	2	0.0699739	11.1	19.4	1	5
A2_19_B	V10b	AEC0144	2	0.0185187	11.1	19.4	0	10
A2_19_B	V10w	AEC0144	2	0.0159527	11.1	19.4	1	10
A2_2	TVb	AEC0144	2	0.288777	18	24.5	0	0
A2_2	TVw	AEC0144	2	0.254269	18	24.5	1	0
A2_2	V5b	AEC0144	2	0.285517	18	24.5	0	5
A2_2	V5w	AEC0144	2	0.251629	18	24.5	1	5
A2_2	V10b	AEC0144	2	0.253975	18	24.5	0	10
A2_2	V10w	AEC0144	2	0.225513	18	24.5	1	10
A2_2	V15b	AEC0144	2	0.127861	18	24.5	0	15
A2_2	V15w	AEC0144	2	0.112603	18	24.5	1	15
A2_20	TVb	AEC0144	2	0.0658409	10.5	16.7	0	0
A2_20	TVw	AEC0144	2	0.0544646	10.5	16.7	1	0
A2_20	V5b	AEC0144	2	0.0612267	10.5	16.7	0	5
A2_20	V5w	AEC0144	2	0.0508914	10.5	16.7	1	5
A2_23_A	TVb	AEC0144	2	0.385281	19	27.78	0	0
A2_23_A	TVw	AEC0144	2	0.332822	19	27.78	1	0
A2_23_A	V5b	AEC0144	2	0.382326	19	27.78	0	5
A2_23_A	V5w	AEC0144	2	0.330533	19	27.78	1	5
A2_23_A	V10b	AEC0144	2	0.351379	19	27.78	0	10
A2_23_A	V10w	AEC0144	2	0.305337	19	27.78	1	10
A2_23_A	V15b	AEC0144	2	0.256988	19	27.78	0	15
A2_23_A	V15w	AEC0144	2	0.22497	19	27.78	1	15
A2_24	TVb	AEC0144	2	0.468311	20.4	28.8	0	0
A2_24	TVw	AEC0144	2	0.415993	20.4	28.8	1	0
A2_24	V5b	AEC0144	2	0.465071	20.4	28.8	0	5
A2_24	V5w	AEC0144	2	0.413484	20.4	28.8	1	5
A2_24	V10b	AEC0144	2	0.443205	20.4	28.8	0	10
A2_24	V10w	AEC0144	2	0.395728	20.4	28.8	1	10
A2_24	V15b	AEC0144	2	0.360637	20.4	28.8	0	15
A2_24	V15w	AEC0144	2	0.323372	20.4	28.8	1	15
A2_24	V20b	AEC0144	2	0.124949	20.4	28.8	0	20
A2_24	V20w	AEC0144	2	0.112618	20.4	28.8	1	20
A2_26	TVb	AEC0144	2	0.0540979	9.3	16	0	0
A2_26	TVw	AEC0144	2	0.0439385	9.3	16	1	0
A2_26	V5b	AEC0144	2	0.0483056	9.3	16	0	5
A2_26	V5w	AEC0144	2	0.0390359	9.3	16	1	5
A2_3_A	TVb	AEC0144	2	0.209882	15.3	23.8	0	0
A2_3_A	TVw	AEC0144	2	0.183435	15.3	23.8	1	0
A2_3_A	V5b	AEC0144	2	0.206151	15.3	23.8	0	5
A2_3_A	V5w	AEC0144	2	0.180278	15.3	23.8	1	5
A2_3_A	V10b	AEC0144	2	0.171682	15.3	23.8	0	10
A2_3_A	V10w	AEC0144	2	0.14994	15.3	23.8	1	10
A2_3_A	V15b	AEC0144	2	0.040692	15.3	23.8	0	15
A2_3_A	V15w	AEC0144	2	0.0336275	15.3	23.8	1	15
A2_3_B	TVb	AEC0144	2	0.114994	12.9	19.7	0	0
A2_3_B	TVw	AEC0144	2	0.101437	12.9	19.7	1	0
A2_3_B	V5b	AEC0144	2	0.109693	12.9	19.7	0	5
A2_3_B	V5w	AEC0144	2	0.0965515	12.9	19.7	1	5
A2_3_B	V10b	AEC0144	2	0.0664144	12.9	19.7	0	10
A2_3_B	V10w	AEC0144	2	0.0582703	12.9	19.7	1	10
A2_32_A	TVb	AEC0144	2	0.236466	16	24.35	0	0
A2_32_A	TVw	AEC0144	2	0.201725	16	24.35	1	0
A2_32_A	V5b	AEC0144	2	0.233619	16	24.35	0	5
A2_32_A	V5w	AEC0144	2	0.199716	16	24.35	1	5
A2_32_A	V10b	AEC0144	2	0.198409	16	24.35	0	10
A2_32_A	V10w	AEC0144	2	0.171259	16	24.35	1	10
A2_32_A	V15b	AEC0144	2	0.0676194	16	24.35	0	15
A2_32_A	V15w	AEC0144	2	0.0592878	16	24.35	1	15
A2_35	TVb	AEC0144	2	0.455453	21.5	27.8	0	0
A2_35	TVw	AEC0144	2	0.398044	21.5	27.8	1	0
A2_35	V5b	AEC0144	2	0.452213	21.5	27.8	0	5
A2_35	V5w	AEC0144	2	0.395535	21.5	27.8	1	5
A2_35	V10b	AEC0144	2	0.416388	21.5	27.8	0	10
A2_35	V10w	AEC0144	2	0.366801	21.5	27.8	1	10
A2_35	V15b	AEC0144	2	0.360667	21.5	27.8	0	15
A2_35	V15w	AEC0144	2	0.317209	21.5	27.8	1	15
A2_35	V20b	AEC0144	2	0.105828	21.5	27.8	0	20
A2_35	V20w	AEC0144	2	0.0914655	21.5	27.8	1	20
A2_37	TVb	AEC0144	2	0.444032	20	28.7	0	0
A2_37	TVw	AEC0144	2	0.390664	20	28.7	1	0
A2_37	V5b	AEC0144	2	0.440713	20	28.7	0	5
A2_37	V5w	AEC0144	2	0.388322	20	28.7	1	5
A2_37	V10b	AEC0144	2	0.408675	20	28.7	0	10
A2_37	V10w	AEC0144	2	0.362273	20	28.7	1	10
A2_37	V15b	AEC0144	2	0.335398	20	28.7	0	15
A2_37	V15w	AEC0144	2	0.297958	20	28.7	1	15
A2_37	V20b	AEC0144	2	0.0399336	20	28.7	0	20
A2_37	V20w	AEC0144	2	0.0348982	20	28.7	1	20
A2_43_B	TVb	AEC0144	2	0.0392827	8.2	14.1	0	0
A2_43_B	TVw	AEC0144	2	0.0320212	8.2	14.1	1	0
A2_43_B	V5b	AEC0144	2	0.0333922	8.2	14.1	0	5
A2_43_B	V5w	AEC0144	2	0.0270355	8.2	14.1	1	5
A2_48	TVb	AEC0144	2	0.121689	12.1	21.1	0	0
A2_48	TVw	AEC0144	2	0.102782	12.1	21.1	1	0
A2_48	V5b	AEC0144	2	0.117271	12.1	21.1	0	5
A2_48	V5w	AEC0144	2	0.0995141	12.1	21.1	1	5
A2_48	V10b	AEC0144	2	0.0784175	12.1	21.1	0	10
A2_48	V10w	AEC0144	2	0.0675111	12.1	21.1	1	10
A2_49_A	TVb	AEC0144	2	0.121039	12.6	20.2	0	0
A2_49_A	TVw	AEC0144	2	0.0998227	12.6	20.2	1	0
A2_49_A	V5b	AEC0144	2	0.116817	12.6	20.2	0	5
A2_49_A	V5w	AEC0144	2	0.0965536	12.6	20.2	1	5
A2_49_A	V10b	AEC0144	2	0.0766542	12.6	20.2	0	10
A2_49_A	V10w	AEC0144	2	0.0638518	12.6	20.2	1	10
A2_5_A	TVb	AEC0144	2	0.254292	16.3	24.3	0	0
A2_5_A	TVw	AEC0144	2	0.222667	16.3	24.3	1	0
A2_5_A	V5b	AEC0144	2	0.251504	16.3	24.3	0	5
A2_5_A	V5w	AEC0144	2	0.220605	16.3	24.3	1	5
A2_5_A	V10b	AEC0144	2	0.226357	16.3	24.3	0	10
A2_5_A	V10w	AEC0144	2	0.199996	16.3	24.3	1	10
A2_5_A	V15b	AEC0144	2	0.096098	16.3	24.3	0	15
A2_5_A	V15w	AEC0144	2	0.0852798	16.3	24.3	1	15
A2_5_B	TVb	AEC0144	2	0.184972	14.9	23.83	0	0
A2_5_B	TVw	AEC0144	2	0.158388	14.9	23.83	1	0
A2_5_B	V5b	AEC0144	2	0.180367	14.9	23.83	0	5
A2_5_B	V5w	AEC0144	2	0.154659	14.9	23.83	1	5
A2_5_B	V10b	AEC0144	2	0.135868	14.9	23.83	0	10
A2_5_B	V10w	AEC0144	2	0.117212	14.9	23.83	1	10
A2_5_B	V15b	AEC0144	2	0.0236314	14.9	23.83	0	15
A2_5_B	V15w	AEC0144	2	0.0205845	14.9	23.83	1	15
A2_6_A	TVb	AEC0144	2	0.1696	14.6	21.4	0	0
A2_6_A	TVw	AEC0144	2	0.150345	14.6	21.4	1	0
A2_6_A	V5b	AEC0144	2	0.164692	14.6	21.4	0	5
A2_6_A	V5w	AEC0144	2	0.146544	14.6	21.4	1	5
A2_6_A	V10b	AEC0144	2	0.137543	14.6	21.4	0	10
A2_6_A	V10w	AEC0144	2	0.123317	14.6	21.4	1	10
B1_15	TVb	AEC224	1	0.310723	19	25.9	0	0
B1_15	TVw	AEC224	1	0.270489	19	25.9	1	0
B1_15	V5b	AEC224	1	0.307876	19	25.9	0	5
B1_15	V5w	AEC224	1	0.268285	19	25.9	1	5
B1_15	V10b	AEC224	1	0.274614	19	25.9	0	10
B1_15	V10w	AEC224	1	0.241077	19	25.9	1	10
B1_15	V15b	AEC224	1	0.152764	19	25.9	0	15
B1_15	V15w	AEC224	1	0.134864	19	25.9	1	15
B1_19	TVb	AEC224	1	0.202216	16.4	22.7	0	0
B1_19	TVw	AEC224	1	0.174392	16.4	22.7	1	0
B1_19	V5b	AEC224	1	0.198878	16.4	22.7	0	5
B1_19	V5w	AEC224	1	0.171807	16.4	22.7	1	5
B1_19	V10b	AEC224	1	0.154609	16.4	22.7	0	10
B1_19	V10w	AEC224	1	0.135253	16.4	22.7	1	10
B1_19	V15b	AEC224	1	0.079219	16.4	22.7	0	15
B1_19	V15w	AEC224	1	0.0698271	16.4	22.7	1	15
B1_28	TVb	AEC224	1	0.138245	15.4	16.7	0	0
B1_28	TVw	AEC224	1	0.114682	15.4	16.7	1	0
B1_28	V5b	AEC224	1	0.134417	15.4	16.7	0	5
B1_28	V5w	AEC224	1	0.111717	15.4	16.7	1	5
B1_28	V10b	AEC224	1	0.107657	15.4	16.7	0	10
B1_28	V10w	AEC224	1	0.0905689	15.4	16.7	1	10
B1_28	V15b	AEC224	1	0.0344381	15.4	16.7	0	15
B1_28	V15w	AEC224	1	0.0297027	15.4	16.7	1	15
B1_29	TVb	AEC224	1	0.330714	18.5	26.3	0	0
B1_29	TVw	AEC224	1	0.285874	18.5	26.3	1	0
B1_29	V5b	AEC224	1	0.328456	18.5	26.3	0	5
B1_29	V5w	AEC224	1	0.284126	18.5	26.3	1	5
B1_29	V10b	AEC224	1	0.299879	18.5	26.3	0	10
B1_29	V10w	AEC224	1	0.261019	18.5	26.3	1	10
B1_29	V15b	AEC224	1	0.183689	18.5	26.3	0	15
B1_29	V15w	AEC224	1	0.159648	18.5	26.3	1	15
B1_33	TVb	AEC224	1	0.230662	17.3	21.7	0	0
B1_33	TVw	AEC224	1	0.199904	17.3	21.7	1	0
B1_33	V5b	AEC224	1	0.228207	17.3	21.7	0	5
B1_33	V5w	AEC224	1	0.198004	17.3	21.7	1	5
B1_33	V10b	AEC224	1	0.188344	17.3	21.7	0	10
B1_33	V10w	AEC224	1	0.163739	17.3	21.7	1	10
B1_33	V15b	AEC224	1	0.115066	17.3	21.7	0	15
B1_33	V15w	AEC224	1	0.101249	17.3	21.7	1	15
B1_36	TVb	AEC224	1	0.259128	18.3	25.1	0	0
B1_36	TVw	AEC224	1	0.228421	18.3	25.1	1	0
B1_36	V5b	AEC224	1	0.256084	18.3	25.1	0	5
B1_36	V5w	AEC224	1	0.225845	18.3	25.1	1	5
B1_36	V10b	AEC224	1	0.207302	18.3	25.1	0	10
B1_36	V10w	AEC224	1	0.183981	18.3	25.1	1	10
B1_36	V15b	AEC224	1	0.136907	18.3	25.1	0	15
B1_36	V15w	AEC224	1	0.121931	18.3	25.1	1	15
B1_4	TVb	AEC224	1	0.29977	20.5	22.1	0	0
B1_4	TVw	AEC224	1	0.249371	20.5	22.1	1	0
B1_4	V5b	AEC224	1	0.297708	20.5	22.1	0	5
B1_4	V5w	AEC224	1	0.248051	20.5	22.1	1	5
B1_4	V10b	AEC224	1	0.26911	20.5	22.1	0	10
B1_4	V10w	AEC224	1	0.226176	20.5	22.1	1	10
B1_4	V15b	AEC224	1	0.186758	20.5	22.1	0	15
B1_4	V15w	AEC224	1	0.156951	20.5	22.1	1	15
B1_4	V20b	AEC224	1	0.0633954	20.5	22.1	0	20
B1_4	V20w	AEC224	1	0.052006	20.5	22.1	1	20
B1_41	TVb	AEC224	1	0.412509	20	27.2	0	0
B1_41	TVw	AEC224	1	0.364149	20	27.2	1	0
B1_41	V5b	AEC224	1	0.410035	20	27.2	0	5
B1_41	V5w	AEC224	1	0.362403	20	27.2	1	5
B1_41	V10b	AEC224	1	0.382668	20	27.2	0	10
B1_41	V10w	AEC224	1	0.34064	20	27.2	1	10
B1_41	V15b	AEC224	1	0.296885	20	27.2	0	15
B1_41	V15w	AEC224	1	0.268115	20	27.2	1	15
B1_41	V20b	AEC224	1	0.0418843	20	27.2	0	20
B1_41	V20w	AEC224	1	0.0373449	20	27.2	1	20
B1_46	TVb	AEC224	1	0.461252	22.5	27.8	0	0
B1_46	TVw	AEC224	1	0.403415	22.5	27.8	1	0
B1_46	V5b	AEC224	1	0.458945	22.5	27.8	0	5
B1_46	V5w	AEC224	1	0.401938	22.5	27.8	1	5
B1_46	V10b	AEC224	1	0.432595	22.5	27.8	0	10
B1_46	V10w	AEC224	1	0.381732	22.5	27.8	1	10
B1_46	V15b	AEC224	1	0.359454	22.5	27.8	0	15
B1_46	V15w	AEC224	1	0.320215	22.5	27.8	1	15
B1_46	V20b	AEC224	1	0.140669	22.5	27.8	0	20
B1_46	V20w	AEC224	1	0.126736	22.5	27.8	1	20
B1_47	TVb	AEC224	1	0.205854	18	21.7	0	0
B1_47	TVw	AEC224	1	0.173656	18	21.7	1	0
B1_47	V5b	AEC224	1	0.201828	18	21.7	0	5
B1_47	V5w	AEC224	1	0.170816	18	21.7	1	5
B1_47	V10b	AEC224	1	0.170772	18	21.7	0	10
B1_47	V10w	AEC224	1	0.145719	18	21.7	1	10
B1_47	V15b	AEC224	1	0.0734245	18	21.7	0	15
B1_47	V15w	AEC224	1	0.0629402	18	21.7	1	15
B1_49	TVb	AEC224	1	0.396722	20	27.1	0	0
B1_49	TVw	AEC224	1	0.343964	20	27.1	1	0
B1_49	V5b	AEC224	1	0.394346	20	27.1	0	5
B1_49	V5w	AEC224	1	0.342288	20	27.1	1	5
B1_49	V10b	AEC224	1	0.371983	20	27.1	0	10
B1_49	V10w	AEC224	1	0.32418	20	27.1	1	10
B1_49	V15b	AEC224	1	0.26093	20	27.1	0	15
B1_49	V15w	AEC224	1	0.230013	20	27.1	1	15
B1_49	V20b	AEC224	1	0.0398147	20	27.1	0	20
B1_49	V20w	AEC224	1	0.0345727	20	27.1	1	20
B1_50	TVb	AEC224	1	0.430152	21	27.4	0	0
B1_50	TVw	AEC224	1	0.369491	21	27.4	1	0
B1_50	V5b	AEC224	1	0.42754	21	27.4	0	5
B1_50	V5w	AEC224	1	0.367735	21	27.4	1	5
B1_50	V10b	AEC224	1	0.40625	21	27.4	0	10
B1_50	V10w	AEC224	1	0.350782	21	27.4	1	10
B1_50	V15b	AEC224	1	0.297761	21	27.4	0	15
B1_50	V15w	AEC224	1	0.258148	21	27.4	1	15
B1_50	V20b	AEC224	1	0.0782669	21	27.4	0	20
B1_50	V20w	AEC224	1	0.0669707	21	27.4	1	20
B1_9	TVb	AEC224	1	0.285762	19	22.2	0	0
B1_9	TVw	AEC224	1	0.250973	19	22.2	1	0
B1_9	V5b	AEC224	1	0.282817	19	22.2	0	5
B1_9	V5w	AEC224	1	0.248692	19	22.2	1	5
B1_9	V10b	AEC224	1	0.253672	19	22.2	0	10
B1_9	V10w	AEC224	1	0.224021	19	22.2	1	10
B1_9	V15b	AEC224	1	0.163504	19	22.2	0	15
B1_9	V15w	AEC224	1	0.145645	19	22.2	1	15
B2_12	TVb	AEC224	2	0.110352	13	17.2	0	0
B2_12	TVw	AEC224	2	0.0944501	13	17.2	1	0
B2_12	V5b	AEC224	2	0.10721	13	17.2	0	5
B2_12	V5w	AEC224	2	0.0920172	13	17.2	1	5
B2_12	V10b	AEC224	2	0.0694671	13	17.2	0	10
B2_12	V10w	AEC224	2	0.0600892	13	17.2	1	10
B2_14	TVb	AEC224	2	0.158291	15.3	19	0	0
B2_14	TVw	AEC224	2	0.140098	15.3	19	1	0
B2_14	V5b	AEC224	2	0.154659	15.3	19	0	5
B2_14	V5w	AEC224	2	0.137023	15.3	19	1	5
B2_14	V10b	AEC224	2	0.126957	15.3	19	0	10
B2_14	V10w	AEC224	2	0.112506	15.3	19	1	10
B2_14	V15b	AEC224	2	0.0354735	15.3	19	0	15
B2_14	V15w	AEC224	2	0.03147	15.3	19	1	15
B2_15	TVb	AEC224	2	0.196147	16.6	19.2	0	0
B2_15	TVw	AEC224	2	0.167322	16.6	19.2	1	0
B2_15	V5b	AEC224	2	0.193006	16.6	19.2	0	5
B2_15	V5w	AEC224	2	0.164889	16.6	19.2	1	5
B2_15	V10b	AEC224	2	0.161354	16.6	19.2	0	10
B2_15	V10w	AEC224	2	0.138969	16.6	19.2	1	10
B2_15	V15b	AEC224	2	0.0642464	16.6	19.2	0	15
B2_15	V15w	AEC224	2	0.0562619	16.6	19.2	1	15
B2_16	TVb	AEC224	2	0.135237	13.9	17.9	0	0
B2_16	TVw	AEC224	2	0.11696	13.9	17.9	1	0
B2_16	V5b	AEC224	2	0.131998	13.9	17.9	0	5
B2_16	V5w	AEC224	2	0.114451	13.9	17.9	1	5
B2_16	V10b	AEC224	2	0.100605	13.9	17.9	0	10
B2_16	V10w	AEC224	2	0.0879002	13.9	17.9	1	10
B2_24_A	TVb	AEC224	2	0.10431	12.5	16.8	0	0
B2_24_A	TVw	AEC224	2	0.0877134	12.5	16.8	1	0
B2_24_A	V5b	AEC224	2	0.101541	12.5	16.8	0	5
B2_24_A	V5w	AEC224	2	0.0855695	12.5	16.8	1	5
B2_24_A	V10b	AEC224	2	0.0641402	12.5	16.8	0	10
B2_24_A	V10w	AEC224	2	0.0544443	12.5	16.8	1	10
B2_28	TVb	AEC224	2	0.130823	14	17.8	0	0
B2_28	TVw	AEC224	2	0.113196	14	17.8	1	0
B2_28	V5b	AEC224	2	0.127682	14	17.8	0	5
B2_28	V5w	AEC224	2	0.110763	14	17.8	1	5
B2_28	V10b	AEC224	2	0.0955363	14	17.8	0	10
B2_28	V10w	AEC224	2	0.0832298	14	17.8	1	10
B2_30	TVb	AEC224	2	0.235704	18	20.4	0	0
B2_30	TVw	AEC224	2	0.201187	18	20.4	1	0
B2_30	V5b	AEC224	2	0.233171	18	20.4	0	5
B2_30	V5w	AEC224	2	0.199566	18	20.4	1	5
B2_30	V10b	AEC224	2	0.206802	18	20.4	0	10
B2_30	V10w	AEC224	2	0.179332	18	20.4	1	10
B2_30	V15b	AEC224	2	0.122283	18	20.4	0	15
B2_30	V15w	AEC224	2	0.107761	18	20.4	1	15
B2_31	TVb	AEC224	2	0.147299	15.5	18.5	0	0
B2_31	TVw	AEC224	2	0.123836	15.5	18.5	1	0
B2_31	V5b	AEC224	2	0.143667	15.5	18.5	0	5
B2_31	V5w	AEC224	2	0.121023	15.5	18.5	1	5
B2_31	V10b	AEC224	2	0.115585	15.5	18.5	0	10
B2_31	V10w	AEC224	2	0.0983008	15.5	18.5	1	10
B2_31	V15b	AEC224	2	0.0330458	15.5	18.5	0	15
B2_31	V15w	AEC224	2	0.0285073	15.5	18.5	1	15
B2_32	TVb	AEC224	2	0.15794	14.7	18.6	0	0
B2_32	TVw	AEC224	2	0.135712	14.7	18.6	1	0
B2_32	V5b	AEC224	2	0.154406	14.7	18.6	0	5
B2_32	V5w	AEC224	2	0.132975	14.7	18.6	1	5
B2_32	V10b	AEC224	2	0.125318	14.7	18.6	0	10
B2_32	V10w	AEC224	2	0.109417	14.7	18.6	1	10
B2_33	TVb	AEC224	2	0.152015	15	18.3	0	0
B2_33	TVw	AEC224	2	0.129721	15	18.3	1	0
B2_33	V5b	AEC224	2	0.14907	15	18.3	0	5
B2_33	V5w	AEC224	2	0.127642	15	18.3	1	5
B2_33	V10b	AEC224	2	0.114137	15	18.3	0	10
B2_33	V10w	AEC224	2	0.099146	15	18.3	1	10
B2_33	V15b	AEC224	2	0.023395	15	18.3	0	15
B2_33	V15w	AEC224	2	0.0201534	15	18.3	1	15
B2_39	TVb	AEC224	2	0.130832	14.1	18.2	0	0
B2_39	TVw	AEC224	2	0.108886	14.1	18.2	1	0
B2_39	V5b	AEC224	2	0.127298	14.1	18.2	0	5
B2_39	V5w	AEC224	2	0.10615	14.1	18.2	1	5
B2_39	V10b	AEC224	2	0.0956853	14.1	18.2	0	10
B2_39	V10w	AEC224	2	0.0806911	14.1	18.2	1	10
B2_4_A	TVb	AEC224	2	0.142733	14.6	18.9	0	0
B2_4_A	TVw	AEC224	2	0.124411	14.6	18.9	1	0
B2_4_A	V5b	AEC224	2	0.1391	14.6	18.9	0	5
B2_4_A	V5w	AEC224	2	0.121598	14.6	18.9	1	5
B2_4_A	V10b	AEC224	2	0.104416	14.6	18.9	0	10
B2_4_A	V10w	AEC224	2	0.091916	14.6	18.9	1	10
B2_43	TVb	AEC224	2	0.116585	13.6	17.7	0	0
B2_43	TVw	AEC224	2	0.100108	13.6	17.7	1	0
B2_43	V5b	AEC224	2	0.112854	13.6	17.7	0	5
B2_43	V5w	AEC224	2	0.0972192	13.6	17.7	1	5
B2_43	V10b	AEC224	2	0.0847657	13.6	17.7	0	10
B2_43	V10w	AEC224	2	0.0733547	13.6	17.7	1	10
B2_45	TVb	AEC224	2	0.0886768	11.9	16.7	0	0
B2_45	TVw	AEC224	2	0.0781092	11.9	16.7	1	0
B2_45	V5b	AEC224	2	0.0840626	11.9	16.7	0	5
B2_45	V5w	AEC224	2	0.0743717	11.9	16.7	1	5
B2_45	V10b	AEC224	2	0.0495498	11.9	16.7	0	10
B2_45	V10w	AEC224	2	0.0440286	11.9	16.7	1	10
B2_46_B	TVb	AEC224	2	0.0277349	8	9.7	0	0
B2_46_B	TVw	AEC224	2	0.0243583	8	9.7	1	0
B2_46_B	V5b	AEC224	2	0.0241024	8	9.7	0	5
B2_46_B	V5w	AEC224	2	0.0212838	8	9.7	1	5
B2_47_B	TVb	AEC224	2	0.0642059	9	17.2	0	0
B2_47_B	TVw	AEC224	2	0.0546519	9	17.2	1	0
B2_47_B	V5b	AEC224	2	0.0591008	9	17.2	0	5
B2_47_B	V5w	AEC224	2	0.0503309	9	17.2	1	5
B2_5_A	TVb	AEC224	2	0.171461	16.2	18.9	0	0
B2_5_A	TVw	AEC224	2	0.150805	16.2	18.9	1	0
B2_5_A	V5b	AEC224	2	0.168614	16.2	18.9	0	5
B2_5_A	V5w	AEC224	2	0.148395	16.2	18.9	1	5
B2_5_A	V10b	AEC224	2	0.136158	16.2	18.9	0	10
B2_5_A	V10w	AEC224	2	0.120063	16.2	18.9	1	10
B2_5_A	V15b	AEC224	2	0.0565429	16.2	18.9	0	15
B2_5_A	V15w	AEC224	2	0.0493628	16.2	18.9	1	15
B2_8_B	TVb	AEC224	2	0.0553503	9.8	14.7	0	0
B2_8_B	TVw	AEC224	2	0.0469679	9.8	14.7	1	0
B2_8_B	V5b	AEC224	2	0.0505397	9.8	14.7	0	5
B2_8_B	V5w	AEC224	2	0.0432426	9.8	14.7	1	5
B2_9_B	TVb	AEC224	2	0.0922804	12.2	16.7	0	0
B2_9_B	TVw	AEC224	2	0.0804462	12.2	16.7	1	0
B2_9_B	V5b	AEC224	2	0.088648	12.2	16.7	0	5
B2_9_B	V5w	AEC224	2	0.0776332	12.2	16.7	1	5
B2_9_B	V10b	AEC224	2	0.051696	12.2	16.7	0	10
B2_9_B	V10w	AEC224	2	0.0461363	12.2	16.7	1	10
C1_1	TVb	VM01	1	0.322081	20.5	22.7	0	0
C1_1	TVw	VM01	1	0.280733	20.5	22.7	1	0
C1_1	V5b	VM01	1	0.317467	20.5	22.7	0	5
C1_1	V5w	VM01	1	0.27716	20.5	22.7	1	5
C1_1	V10b	VM01	1	0.306291	20.5	22.7	0	10
C1_1	V10w	VM01	1	0.268084	20.5	22.7	1	10
C1_1	V15b	VM01	1	0.219985	20.5	22.7	0	15
C1_1	V15w	VM01	1	0.193951	20.5	22.7	1	15
C1_1	V20b	VM01	1	0.0578446	20.5	22.7	0	20
C1_1	V20w	VM01	1	0.0516869	20.5	22.7	1	20
C1_12	TVb	VM01	1	0.13822	13.4	21.1	0	0
C1_12	TVw	VM01	1	0.116586	13.4	21.1	1	0
C1_12	V5b	VM01	1	0.135079	13.4	21.1	0	5
C1_12	V5w	VM01	1	0.11437	13.4	21.1	1	5
C1_12	V10b	VM01	1	0.091529	13.4	21.1	0	10
C1_12	V10w	VM01	1	0.0793121	13.4	21.1	1	10
C1_17	TVb	VM01	1	0.205987	16.3	20.7	0	0
C1_17	TVw	VM01	1	0.179518	16.3	20.7	1	0
C1_17	V5b	VM01	1	0.202649	16.3	20.7	0	5
C1_17	V5w	VM01	1	0.176693	16.3	20.7	1	5
C1_17	V10b	VM01	1	0.173286	16.3	20.7	0	10
C1_17	V10w	VM01	1	0.151477	16.3	20.7	1	10
C1_17	V15b	VM01	1	0.0903347	16.3	20.7	0	15
C1_17	V15w	VM01	1	0.0789359	16.3	20.7	1	15
C1_18	TVb	VM01	1	0.242391	18.4	21.1	0	0
C1_18	TVw	VM01	1	0.217386	18.4	21.1	1	0
C1_18	V5b	VM01	1	0.237875	18.4	21.1	0	5
C1_18	V5w	VM01	1	0.213564	18.4	21.1	1	5
C1_18	V10b	VM01	1	0.212944	18.4	21.1	0	10
C1_18	V10w	VM01	1	0.190941	18.4	21.1	1	10
C1_18	V15b	VM01	1	0.137681	18.4	21.1	0	15
C1_18	V15w	VM01	1	0.122834	18.4	21.1	1	15
C1_19	TVb	VM01	1	0.266093	17.3	23.3	0	0
C1_19	TVw	VM01	1	0.232737	17.3	23.3	1	0
C1_19	V5b	VM01	1	0.263344	17.3	23.3	0	5
C1_19	V5w	VM01	1	0.230704	17.3	23.3	1	5
C1_19	V10b	VM01	1	0.227839	17.3	23.3	0	10
C1_19	V10w	VM01	1	0.200818	17.3	23.3	1	10
C1_19	V15b	VM01	1	0.121224	17.3	23.3	0	15
C1_19	V15w	VM01	1	0.106458	17.3	23.3	1	15
C1_28	TVb	VM01	1	0.126401	14.3	16.5	0	0
C1_28	TVw	VM01	1	0.106366	14.3	16.5	1	0
C1_28	V5b	VM01	1	0.121984	14.3	16.5	0	5
C1_28	V5w	VM01	1	0.102945	14.3	16.5	1	5
C1_28	V10b	VM01	1	0.099169	14.3	16.5	0	10
C1_28	V10w	VM01	1	0.0841624	14.3	16.5	1	10
C1_3	TVb	VM01	1	0.181018	16.7	19.9	0	0
C1_3	TVw	VM01	1	0.155158	16.7	19.9	1	0
C1_3	V5b	VM01	1	0.177189	16.7	19.9	0	5
C1_3	V5w	VM01	1	0.152456	16.7	19.9	1	5
C1_3	V10b	VM01	1	0.133849	16.7	19.9	0	10
C1_3	V10w	VM01	1	0.116907	16.7	19.9	1	10
C1_3	V15b	VM01	1	0.0692747	16.7	19.9	0	15
C1_3	V15w	VM01	1	0.0599184	16.7	19.9	1	15
C1_33	TVb	VM01	1	0.191326	16.5	19.4	0	0
C1_33	TVw	VM01	1	0.162244	16.5	19.4	1	0
C1_33	V5b	VM01	1	0.186614	16.5	19.4	0	5
C1_33	V5w	VM01	1	0.158919	16.5	19.4	1	5
C1_33	V10b	VM01	1	0.167385	16.5	19.4	0	10
C1_33	V10w	VM01	1	0.14442	16.5	19.4	1	10
C1_33	V15b	VM01	1	0.088453	16.5	19.4	0	15
C1_33	V15w	VM01	1	0.077111	16.5	19.4	1	15
C1_34	TVb	VM01	1	0.229658	18	20.9	0	0
C1_34	TVw	VM01	1	0.197959	18	20.9	1	0
C1_34	V5b	VM01	1	0.225731	18	20.9	0	5
C1_34	V5w	VM01	1	0.194918	18	20.9	1	5
C1_34	V10b	VM01	1	0.198208	18	20.9	0	10
C1_34	V10w	VM01	1	0.172906	18	20.9	1	10
C1_34	V15b	VM01	1	0.12172	18	20.9	0	15
C1_34	V15w	VM01	1	0.107811	18	20.9	1	15
C1_35	TVb	VM01	1	0.275595	20	20.9	0	0
C1_35	TVw	VM01	1	0.240218	20	20.9	1	0
C1_35	V5b	VM01	1	0.271766	20	20.9	0	5
C1_35	V5w	VM01	1	0.237516	20	20.9	1	5
C1_35	V10b	VM01	1	0.24734	20	20.9	0	10
C1_35	V10w	VM01	1	0.217963	20	20.9	1	10
C1_35	V15b	VM01	1	0.190167	20	20.9	0	15
C1_35	V15w	VM01	1	0.169351	20	20.9	1	15
C1_35	V20b	VM01	1	0.044016	20	20.9	0	20
C1_35	V20w	VM01	1	0.0395274	20	20.9	1	20
C1_40	TVb	VM01	1	0.156403	15.5	17.9	0	0
C1_40	TVw	VM01	1	0.139812	15.5	17.9	1	0
C1_40	V5b	VM01	1	0.151887	15.5	17.9	0	5
C1_40	V5w	VM01	1	0.13599	15.5	17.9	1	5
C1_40	V10b	VM01	1	0.133783	15.5	17.9	0	10
C1_40	V10w	VM01	1	0.119653	15.5	17.9	1	10
C1_40	V15b	VM01	1	0.0388318	15.5	17.9	0	15
C1_40	V15w	VM01	1	0.0340225	15.5	17.9	1	15
C1_42	TVb	VM01	1	0.222182	17.5	20.9	0	0
C1_42	TVw	VM01	1	0.19782	17.5	20.9	1	0
C1_42	V5b	VM01	1	0.219041	17.5	20.9	0	5
C1_42	V5w	VM01	1	0.195161	17.5	20.9	1	5
C1_42	V10b	VM01	1	0.191209	17.5	20.9	0	10
C1_42	V10w	VM01	1	0.170838	17.5	20.9	1	10
C1_42	V15b	VM01	1	0.0862719	17.5	20.9	0	15
C1_42	V15w	VM01	1	0.0774082	17.5	20.9	1	15
C1_45	TVb	VM01	1	0.271698	19	22.6	0	0
C1_45	TVw	VM01	1	0.237448	19	22.6	1	0
C1_45	V5b	VM01	1	0.268065	19	22.6	0	5
C1_45	V5w	VM01	1	0.234635	19	22.6	1	5
C1_45	V10b	VM01	1	0.23947	19	22.6	0	10
C1_45	V10w	VM01	1	0.210283	19	22.6	1	10
C1_45	V15b	VM01	1	0.159096	19	22.6	0	15
C1_45	V15w	VM01	1	0.140683	19	22.6	1	15
C1_7	TVb	VM01	1	0.300727	19.4	22.3	0	0
C1_7	TVw	VM01	1	0.268483	19.4	22.3	1	0
C1_7	V5b	VM01	1	0.296996	19.4	22.3	0	5
C1_7	V5w	VM01	1	0.265594	19.4	22.3	1	5
C1_7	V10b	VM01	1	0.278058	19.4	22.3	0	10
C1_7	V10w	VM01	1	0.24999	19.4	22.3	1	10
C1_7	V15b	VM01	1	0.18695	19.4	22.3	0	15
C1_7	V15w	VM01	1	0.169953	19.4	22.3	1	15
C1_7	V20b	VM01	1	0.0417355	19.4	22.3	0	20
C1_7	V20w	VM01	1	0.0378282	19.4	22.3	1	20
C2_11_A	TVb	VM01	2	0.0688648	10.8	16	0	0
C2_11_A	TVw	VM01	2	0.0579581	10.8	16	1	0
C2_11_A	V5b	VM01	2	0.0637597	10.8	16	0	5
C2_11_A	V5w	VM01	2	0.0540047	10.8	16	1	5
C2_11_A	V10b	VM01	2	0.0284285	10.8	16	0	10
C2_11_A	V10w	VM01	2	0.0240844	10.8	16	1	10
C2_14_A	TVb	VM01	2	0.0578059	9.9	16.7	0	0
C2_14_A	TVw	VM01	2	0.0457312	9.9	16.7	1	0
C2_14_A	V5b	VM01	2	0.0508355	9.9	16.7	0	5
C2_14_A	V5w	VM01	2	0.0403333	9.9	16.7	1	5
C2_17	TVb	VM01	2	0.111503	13.6	17.7	0	0
C2_17	TVw	VM01	2	0.0955027	13.6	17.7	1	0
C2_17	V5b	VM01	2	0.105907	13.6	17.7	0	5
C2_17	V5w	VM01	2	0.0911692	13.6	17.7	1	5
C2_17	V10b	VM01	2	0.084311	13.6	17.7	0	10
C2_17	V10w	VM01	2	0.0729509	13.6	17.7	1	10
C2_18_A	TVb	VM01	2	0.240118	16.7	23.9	0	0
C2_18_A	TVw	VM01	2	0.209377	16.7	23.9	1	0
C2_18_A	V5b	VM01	2	0.235405	16.7	23.9	0	5
C2_18_A	V5w	VM01	2	0.205388	16.7	23.9	1	5
C2_18_A	V10b	VM01	2	0.204702	16.7	23.9	0	10
C2_18_A	V10w	VM01	2	0.178632	16.7	23.9	1	10
C2_18_A	V15b	VM01	2	0.100772	16.7	23.9	0	15
C2_18_A	V15w	VM01	2	0.0856321	16.7	23.9	1	15
C2_18_B	TVb	VM01	2	0.0669298	11	16.7	0	0
C2_18_B	TVw	VM01	2	0.057837	11	16.7	1	0
C2_18_B	V5b	VM01	2	0.0603521	11	16.7	0	5
C2_18_B	V5w	VM01	2	0.0522697	11	16.7	1	5
C2_18_B	V10b	VM01	2	0.0255331	11	16.7	0	10
C2_18_B	V10w	VM01	2	0.0219676	11	16.7	1	10
C2_2	TVb	VM01	2	0.31557	19.6	24.7	0	0
C2_2	TVw	VM01	2	0.269418	19.6	24.7	1	0
C2_2	V5b	VM01	2	0.310956	19.6	24.7	0	5
C2_2	V5w	VM01	2	0.266162	19.6	24.7	1	5
C2_2	V10b	VM01	2	0.290007	19.6	24.7	0	10
C2_2	V10w	VM01	2	0.249782	19.6	24.7	1	10
C2_2	V15b	VM01	2	0.207641	19.6	24.7	0	15
C2_2	V15w	VM01	2	0.180069	19.6	24.7	1	15
C2_23	TVb	VM01	2	0.456664	23	27.1	0	0
C2_23	TVw	VM01	2	0.406054	23	27.1	1	0
C2_23	V5b	VM01	2	0.45313	23	27.1	0	5
C2_23	V5w	VM01	2	0.403317	23	27.1	1	5
C2_23	V10b	VM01	2	0.42572	23	27.1	0	10
C2_23	V10w	VM01	2	0.379803	23	27.1	1	10
C2_23	V15b	VM01	2	0.346549	23	27.1	0	15
C2_23	V15w	VM01	2	0.310438	23	27.1	1	15
C2_23	V20b	VM01	2	0.154706	23	27.1	0	20
C2_23	V20w	VM01	2	0.13961	23	27.1	1	20
C2_25_B	TVb	VM01	2	0.0237453	7.4	12.3	0	0
C2_25_B	TVw	VM01	2	0.0190622	7.4	12.3	1	0
C2_25_B	V5b	VM01	2	0.0165786	7.4	12.3	0	5
C2_25_B	V5w	VM01	2	0.0135122	7.4	12.3	1	5
C2_26_A	TVb	VM01	2	0.244639	15.6	23.9	0	0
C2_26_A	TVw	VM01	2	0.206924	15.6	23.9	1	0
C2_26_A	V5b	VM01	2	0.241988	15.6	23.9	0	5
C2_26_A	V5w	VM01	2	0.204871	15.6	23.9	1	5
C2_26_A	V10b	VM01	2	0.21583	15.6	23.9	0	10
C2_26_A	V10w	VM01	2	0.182834	15.6	23.9	1	10
C2_26_A	V15b	VM01	2	0.0748453	15.6	23.9	0	15
C2_26_A	V15w	VM01	2	0.062965	15.6	23.9	1	15
C2_3_A	TVb	VM01	2	0.373624	20.1	26.1	0	0
C2_3_A	TVw	VM01	2	0.328223	20.1	26.1	1	0
C2_3_A	V5b	VM01	2	0.369304	20.1	26.1	0	5
C2_3_A	V5w	VM01	2	0.325175	20.1	26.1	1	5
C2_3_A	V10b	VM01	2	0.345371	20.1	26.1	0	10
C2_3_A	V10w	VM01	2	0.305843	20.1	26.1	1	10
C2_3_A	V15b	VM01	2	0.263823	20.1	26.1	0	15
C2_3_A	V15w	VM01	2	0.236206	20.1	26.1	1	15
C2_3_A	V20b	VM01	2	0.0455256	20.1	26.1	0	20
C2_3_A	V20w	VM01	2	0.041459	20.1	26.1	1	20
C2_32	TVb	VM01	2	0.213053	17.4	22.1	0	0
C2_32	TVw	VM01	2	0.184538	17.4	22.1	1	0
C2_32	V5b	VM01	2	0.208734	17.4	22.1	0	5
C2_32	V5w	VM01	2	0.180882	17.4	22.1	1	5
C2_32	V10b	VM01	2	0.18609	17.4	22.1	0	10
C2_32	V10w	VM01	2	0.160587	17.4	22.1	1	10
C2_32	V15b	VM01	2	0.0752129	17.4	22.1	0	15
C2_32	V15w	VM01	2	0.0633531	17.4	22.1	1	15
C2_34_B	TVb	VM01	2	0.0268331	7.9	12.5	0	0
C2_34_B	TVw	VM01	2	0.0216508	7.9	12.5	1	0
C2_34_B	V5b	VM01	2	0.0197645	7.9	12.5	0	5
C2_34_B	V5w	VM01	2	0.0161769	7.9	12.5	1	5
C2_36	TVb	VM01	2	0.275354	18	23.8	0	0
C2_36	TVw	VM01	2	0.243252	18	23.8	1	0
C2_36	V5b	VM01	2	0.271624	18	23.8	0	5
C2_36	V5w	VM01	2	0.240363	18	23.8	1	5
C2_36	V10b	VM01	2	0.249327	18	23.8	0	10
C2_36	V10w	VM01	2	0.221481	18	23.8	1	10
C2_36	V15b	VM01	2	0.141048	18	23.8	0	15
C2_36	V15w	VM01	2	0.124885	18	23.8	1	15
C2_37	TVb	VM01	2	0.046125	9.3	14.9	0	0
C2_37	TVw	VM01	2	0.0382823	9.3	14.9	1	0
C2_37	V5b	VM01	2	0.0397436	9.3	14.9	0	5
C2_37	V5w	VM01	2	0.0333406	9.3	14.9	1	5
C2_38_A	TVb	VM01	2	0.074156	11.6	16.7	0	0
C2_38_A	TVw	VM01	2	0.0614418	11.6	16.7	1	0
C2_38_A	V5b	VM01	2	0.0687563	11.6	16.7	0	5
C2_38_A	V5w	VM01	2	0.0572603	11.6	16.7	1	5
C2_38_A	V10b	VM01	2	0.0364068	11.6	16.7	0	10
C2_38_A	V10w	VM01	2	0.0298281	11.6	16.7	1	10
C2_39_A	TVb	VM01	2	0.442293	21.6	26.6	0	0
C2_39_A	TVw	VM01	2	0.398158	21.6	26.6	1	0
C2_39_A	V5b	VM01	2	0.438562	21.6	26.6	0	5
C2_39_A	V5w	VM01	2	0.395	21.6	26.6	1	5
C2_39_A	V10b	VM01	2	0.416727	21.6	26.6	0	10
C2_39_A	V10w	VM01	2	0.375287	21.6	26.6	1	10
C2_39_A	V15b	VM01	2	0.337313	21.6	26.6	0	15
C2_39_A	V15w	VM01	2	0.303278	21.6	26.6	1	15
C2_39_A	V20b	VM01	2	0.118661	21.6	26.6	0	20
C2_39_A	V20w	VM01	2	0.106036	21.6	26.6	1	20
C2_4	TVb	VM01	2	0.19055	15.3	21.7	0	0
C2_4	TVw	VM01	2	0.164207	15.3	21.7	1	0
C2_4	V5b	VM01	2	0.185661	15.3	21.7	0	5
C2_4	V5w	VM01	2	0.160421	15.3	21.7	1	5
C2_4	V10b	VM01	2	0.154885	15.3	21.7	0	10
C2_4	V10w	VM01	2	0.134081	15.3	21.7	1	10
C2_4	V15b	VM01	2	0.040899	15.3	21.7	0	15
C2_4	V15w	VM01	2	0.0340254	15.3	21.7	1	15
C2_41	TVb	VM01	2	0.1103	14.3	16.7	0	0
C2_41	TVw	VM01	2	0.0893249	14.3	16.7	1	0
C2_41	V5b	VM01	2	0.105686	14.3	16.7	0	5
C2_41	V5w	VM01	2	0.0860691	14.3	16.7	1	5
C2_41	V10b	VM01	2	0.0753525	14.3	16.7	0	10
C2_41	V10w	VM01	2	0.0621349	14.3	16.7	1	10
C2_42_A	TVb	VM01	2	0.0774768	12.8	16.5	0	0
C2_42_A	TVw	VM01	2	0.0651143	12.8	16.5	1	0
C2_42_A	V5b	VM01	2	0.0722735	12.8	16.5	0	5
C2_42_A	V5w	VM01	2	0.0610849	12.8	16.5	1	5
C2_42_A	V10b	VM01	2	0.0378746	12.8	16.5	0	10
C2_42_A	V10w	VM01	2	0.0326858	12.8	16.5	1	10
C2_49	TVb	VM01	2	0.170766	16.4	19.5	0	0
C2_49	TVw	VM01	2	0.144945	16.4	19.5	1	0
C2_49	V5b	VM01	2	0.164974	16.4	19.5	0	5
C2_49	V5w	VM01	2	0.140858	16.4	19.5	1	5
C2_49	V10b	VM01	2	0.143465	16.4	19.5	0	10
C2_49	V10w	VM01	2	0.123367	16.4	19.5	1	10
C2_49	V15b	VM01	2	0.0481497	16.4	19.5	0	15
C2_49	V15w	VM01	2	0.0412911	16.4	19.5	1	15
C2_5_A	TVb	VM01	2	0.166704	14.6	20.85	0	0
C2_5_A	TVw	VM01	2	0.140746	14.6	20.85	1	0
C2_5_A	V5b	VM01	2	0.162434	14.6	20.85	0	5
C2_5_A	V5w	VM01	2	0.137439	14.6	20.85	1	5
C2_5_A	V10b	VM01	2	0.132337	14.6	20.85	0	10
C2_5_A	V10w	VM01	2	0.112352	14.6	20.85	1	10
C2_5_B	TVb	VM01	2	0.0170104	5.5	9.5	0	0
C2_5_B	TVw	VM01	2	0.0131024	5.5	9.5	1	0
C2_5_B	V5b	VM01	2	0.0116108	5.5	9.5	0	5
C2_5_B	V5w	VM01	2	0.00892095	5.5	9.5	1	5
D1_10	TVb	H77	1	0.502066	25	30.3	0	0
D1_10	TVw	H77	1	0.442246	25	30.3	1	0
D1_10	V5b	H77	1	0.499219	25	30.3	0	5
D1_10	V5w	H77	1	0.440041	25	30.3	1	5
D1_10	V10b	H77	1	0.46525	25	30.3	0	10
D1_10	V10w	H77	1	0.411658	25	30.3	1	10
D1_10	V15b	H77	1	0.365973	25	30.3	0	15
D1_10	V15w	H77	1	0.324453	25	30.3	1	15
D1_10	V20b	H77	1	0.16033	25	30.3	0	20
D1_10	V20w	H77	1	0.139302	25	30.3	1	20
D1_13	TVb	H77	1	0.669099	25.5	30.9	0	0
D1_13	TVw	H77	1	0.603162	25.5	30.9	1	0
D1_13	V5b	H77	1	0.666645	25.5	30.9	0	5
D1_13	V5w	H77	1	0.601262	25.5	30.9	1	5
D1_13	V10b	H77	1	0.645086	25.5	30.9	0	10
D1_13	V10w	H77	1	0.582922	25.5	30.9	1	10
D1_13	V15b	H77	1	0.546316	25.5	30.9	0	15
D1_13	V15w	H77	1	0.493098	25.5	30.9	1	15
D1_13	V20b	H77	1	0.386772	25.5	30.9	0	20
D1_13	V20w	H77	1	0.347646	25.5	30.9	1	20
D1_14	TVb	H77	1	0.562891	22.8	29.6	0	0
D1_14	TVw	H77	1	0.504863	22.8	29.6	1	0
D1_14	V5b	H77	1	0.560338	22.8	29.6	0	5
D1_14	V5w	H77	1	0.502886	22.8	29.6	1	5
D1_14	V10b	H77	1	0.534361	22.8	29.6	0	10
D1_14	V10w	H77	1	0.480523	22.8	29.6	1	10
D1_14	V15b	H77	1	0.447068	22.8	29.6	0	15
D1_14	V15w	H77	1	0.401641	22.8	29.6	1	15
D1_14	V20b	H77	1	0.226478	22.8	29.6	0	20
D1_14	V20w	H77	1	0.205355	22.8	29.6	1	20
D1_16	TVb	H77	1	0.490546	22.2	29.9	0	0
D1_16	TVw	H77	1	0.437673	22.2	29.9	1	0
D1_16	V5b	H77	1	0.487601	22.2	29.9	0	5
D1_16	V5w	H77	1	0.43518	22.2	29.9	1	5
D1_16	V10b	H77	1	0.450119	22.2	29.9	0	10
D1_16	V10w	H77	1	0.402489	22.2	29.9	1	10
D1_16	V15b	H77	1	0.347697	22.2	29.9	0	15
D1_16	V15w	H77	1	0.309398	22.2	29.9	1	15
D1_16	V20b	H77	1	0.145096	22.2	29.9	0	20
D1_16	V20w	H77	1	0.123624	22.2	29.9	1	20
D1_19	TVb	H77	1	0.151195	14.6	19.7	0	0
D1_19	TVw	H77	1	0.133521	14.6	19.7	1	0
D1_19	V5b	H77	1	0.14717	14.6	19.7	0	5
D1_19	V5w	H77	1	0.13026	14.6	19.7	1	5
D1_19	V10b	H77	1	0.113386	14.6	19.7	0	10
D1_19	V10w	H77	1	0.100563	14.6	19.7	1	10
D1_20	TVb	H77	1	0.710534	27.2	30.6	0	0
D1_20	TVw	H77	1	0.650033	27.2	30.6	1	0
D1_20	V5b	H77	1	0.707981	27.2	30.6	0	5
D1_20	V5w	H77	1	0.648056	27.2	30.6	1	5
D1_20	V10b	H77	1	0.689562	27.2	30.6	0	10
D1_20	V10w	H77	1	0.632332	27.2	30.6	1	10
D1_20	V15b	H77	1	0.60402	27.2	30.6	0	15
D1_20	V15w	H77	1	0.554689	27.2	30.6	1	15
D1_20	V20b	H77	1	0.411658	27.2	30.6	0	20
D1_20	V20w	H77	1	0.375604	27.2	30.6	1	20
D1_24	TVb	H77	1	0.293955	17	26.7	0	0
D1_24	TVw	H77	1	0.262865	17	26.7	1	0
D1_24	V5b	H77	1	0.291305	17	26.7	0	5
D1_24	V5w	H77	1	0.260621	17	26.7	1	5
D1_24	V10b	H77	1	0.253061	17	26.7	0	10
D1_24	V10w	H77	1	0.226222	17	26.7	1	10
D1_24	V15b	H77	1	0.109841	17	26.7	0	15
D1_24	V15w	H77	1	0.0962341	17	26.7	1	15
D1_25	TVb	H77	1	0.411463	20.2	30.4	0	0
D1_25	TVw	H77	1	0.375431	20.2	30.4	1	0
D1_25	V5b	H77	1	0.408027	20.2	30.4	0	5
D1_25	V5w	H77	1	0.372522	20.2	30.4	1	5
D1_25	V10b	H77	1	0.373913	20.2	30.4	0	10
D1_25	V10w	H77	1	0.341873	20.2	30.4	1	10
D1_25	V15b	H77	1	0.26406	20.2	30.4	0	15
D1_25	V15w	H77	1	0.23987	20.2	30.4	1	15
D1_25	V20b	H77	1	0.0531687	20.2	30.4	0	20
D1_25	V20w	H77	1	0.0456812	20.2	30.4	1	20
D1_27	TVb	H77	1	0.280568	18	28.2	0	0
D1_27	TVw	H77	1	0.244055	18	28.2	1	0
D1_27	V5b	H77	1	0.276444	18	28.2	0	5
D1_27	V5w	H77	1	0.240862	18	28.2	1	5
D1_27	V10b	H77	1	0.237822	18	28.2	0	10
D1_27	V10w	H77	1	0.208572	18	28.2	1	10
D1_27	V15b	H77	1	0.093213	18	28.2	0	15
D1_27	V15w	H77	1	0.0801561	18	28.2	1	15
D1_28	TVb	H77	1	0.371559	20	29.4	0	0
D1_28	TVw	H77	1	0.327547	20	29.4	1	0
D1_28	V5b	H77	1	0.367975	20	29.4	0	5
D1_28	V5w	H77	1	0.324773	20	29.4	1	5
D1_28	V10b	H77	1	0.330278	20	29.4	0	10
D1_28	V10w	H77	1	0.292452	20	29.4	1	10
D1_28	V15b	H77	1	0.201837	20	29.4	0	15
D1_28	V15w	H77	1	0.179929	20	29.4	1	15
D1_28	V20b	H77	1	0.0452088	20	29.4	0	20
D1_28	V20w	H77	1	0.0408578	20	29.4	1	20
D1_31	TVb	H77	1	0.413611	21.5	29.3	0	0
D1_31	TVw	H77	1	0.374047	21.5	29.3	1	0
D1_31	V5b	H77	1	0.410322	21.5	29.3	0	5
D1_31	V5w	H77	1	0.371263	21.5	29.3	1	5
D1_31	V10b	H77	1	0.375266	21.5	29.3	0	10
D1_31	V10w	H77	1	0.339691	21.5	29.3	1	10
D1_31	V15b	H77	1	0.25605	21.5	29.3	0	15
D1_31	V15w	H77	1	0.23246	21.5	29.3	1	15
D1_31	V20b	H77	1	0.0729772	21.5	29.3	0	20
D1_31	V20w	H77	1	0.0666037	21.5	29.3	1	20
D1_37	TVb	H77	1	0.468127	23.5	29.6	0	0
D1_37	TVw	H77	1	0.415027	23.5	29.6	1	0
D1_37	V5b	H77	1	0.464593	23.5	29.6	0	5
D1_37	V5w	H77	1	0.412533	23.5	29.6	1	5
D1_37	V10b	H77	1	0.431763	23.5	29.6	0	10
D1_37	V10w	H77	1	0.385559	23.5	29.6	1	10
D1_37	V15b	H77	1	0.31516	23.5	29.6	0	15
D1_37	V15w	H77	1	0.282911	23.5	29.6	1	15
D1_37	V20b	H77	1	0.115935	23.5	29.6	0	20
D1_37	V20w	H77	1	0.105338	23.5	29.6	1	20
D1_38	TVb	H77	1	0.584593	28	30.4	0	0
D1_38	TVw	H77	1	0.526801	28	30.4	1	0
D1_38	V5b	H77	1	0.581648	28	30.4	0	5
D1_38	V5w	H77	1	0.524722	28	30.4	1	5
D1_38	V10b	H77	1	0.554564	28	30.4	0	10
D1_38	V10w	H77	1	0.50265	28	30.4	1	10
D1_38	V15b	H77	1	0.450557	28	30.4	0	15
D1_38	V15w	H77	1	0.411494	28	30.4	1	15
D1_38	V20b	H77	1	0.270578	28	30.4	0	20
D1_38	V20w	H77	1	0.248573	28	30.4	1	20
D1_40	TVb	H77	1	0.128492	12.5	19.5	0	0
D1_40	TVw	H77	1	0.11737	12.5	19.5	1	0
D1_40	V5b	H77	1	0.126136	12.5	19.5	0	5
D1_40	V5w	H77	1	0.115199	12.5	19.5	1	5
D1_40	V10b	H77	1	0.0862364	12.5	19.5	0	10
D1_40	V10w	H77	1	0.0773653	12.5	19.5	1	10
D1_7	TVb	H77	1	0.55134	24	30.7	0	0
D1_7	TVw	H77	1	0.48106	24	30.7	1	0
D1_7	V5b	H77	1	0.548591	24	30.7	0	5
D1_7	V5w	H77	1	0.47912	24	30.7	1	5
D1_7	V10b	H77	1	0.517534	24	30.7	0	10
D1_7	V10w	H77	1	0.454514	24	30.7	1	10
D1_7	V15b	H77	1	0.418976	24	30.7	0	15
D1_7	V15w	H77	1	0.370942	24	30.7	1	15
D1_7	V20b	H77	1	0.224548	24	30.7	0	20
D1_7	V20w	H77	1	0.198254	24	30.7	1	20
D2_10	TVb	H77	2	0.178997	14.8	22.2	0	0
D2_10	TVw	H77	2	0.140821	14.8	22.2	1	0
D2_10	V5b	H77	2	0.175463	14.8	22.2	0	5
D2_10	V5w	H77	2	0.138559	14.8	22.2	1	5
D2_10	V10b	H77	2	0.138118	14.8	22.2	0	10
D2_10	V10w	H77	2	0.110412	14.8	22.2	1	10
D2_17	TVb	H77	2	0.334916	19	24.9	0	0
D2_17	TVw	H77	2	0.290178	19	24.9	1	0
D2_17	V5b	H77	2	0.331676	19	24.9	0	5
D2_17	V5w	H77	2	0.287669	19	24.9	1	5
D2_17	V10b	H77	2	0.288926	19	24.9	0	10
D2_17	V10w	H77	2	0.25191	19	24.9	1	10
D2_17	V15b	H77	2	0.205637	19	24.9	0	15
D2_17	V15w	H77	2	0.179853	19	24.9	1	15
D2_18	TVb	H77	2	0.246685	17	22.9	0	0
D2_18	TVw	H77	2	0.204565	17	22.9	1	0
D2_18	V5b	H77	2	0.243838	17	22.9	0	5
D2_18	V5w	H77	2	0.202556	17	22.9	1	5
D2_18	V10b	H77	2	0.212722	17	22.9	0	10
D2_18	V10w	H77	2	0.178166	17	22.9	1	10
D2_18	V15b	H77	2	0.12427	17	22.9	0	15
D2_18	V15w	H77	2	0.104492	17	22.9	1	15
D2_2	TVb	H77	2	0.417105	23.4	23.8	0	0
D2_2	TVw	H77	2	0.356447	23.4	23.8	1	0
D2_2	V5b	H77	2	0.414218	23.4	23.8	0	5
D2_2	V5w	H77	2	0.35441	23.4	23.8	1	5
D2_2	V10b	H77	2	0.39304	23.4	23.8	0	10
D2_2	V10w	H77	2	0.337455	23.4	23.8	1	10
D2_2	V15b	H77	2	0.312836	23.4	23.8	0	15
D2_2	V15w	H77	2	0.269186	23.4	23.8	1	15
D2_2	V20b	H77	2	0.187703	23.4	23.8	0	20
D2_2	V20w	H77	2	0.160218	23.4	23.8	1	20
D2_20_A	TVb	H77	2	0.306801	19.8	22.5	0	0
D2_20_A	TVw	H77	2	0.271461	19.8	22.5	1	0
D2_20_A	V5b	H77	2	0.304936	19.8	22.5	0	5
D2_20_A	V5w	H77	2	0.270016	19.8	22.5	1	5
D2_20_A	V10b	H77	2	0.272498	19.8	22.5	0	10
D2_20_A	V10w	H77	2	0.243005	19.8	22.5	1	10
D2_20_A	V15b	H77	2	0.16348	19.8	22.5	0	15
D2_20_A	V15w	H77	2	0.146704	19.8	22.5	1	15
D2_20_A	V20b	H77	2	0.0498374	19.8	22.5	0	20
D2_20_A	V20w	H77	2	0.045274	19.8	22.5	1	20
D2_23_A	TVb	H77	2	0.265779	19.5	23.3	0	0
D2_23_A	TVw	H77	2	0.227377	19.5	23.3	1	0
D2_23_A	V5b	H77	2	0.26254	19.5	23.3	0	5
D2_23_A	V5w	H77	2	0.225091	19.5	23.3	1	5
D2_23_A	V10b	H77	2	0.230287	19.5	23.3	0	10
D2_23_A	V10w	H77	2	0.198952	19.5	23.3	1	10
D2_23_A	V15b	H77	2	0.127998	19.5	23.3	0	15
D2_23_A	V15w	H77	2	0.110062	19.5	23.3	1	15
D2_27	TVb	H77	2	0.0583989	10	14.3	0	0
D2_27	TVw	H77	2	0.0485132	10	14.3	1	0
D2_27	V5b	H77	2	0.0531957	10	14.3	0	5
D2_27	V5w	H77	2	0.0444838	10	14.3	1	5
D2_27	V10b	H77	2	0.0156153	10	14.3	0	10
D2_27	V10w	H77	2	0.0130483	10	14.3	1	10
D2_31_A	TVb	H77	2	0.264532	18	23.5	0	0
D2_31_A	TVw	H77	2	0.227386	18	23.5	1	0
D2_31_A	V5b	H77	2	0.261587	18	23.5	0	5
D2_31_A	V5w	H77	2	0.225308	18	23.5	1	5
D2_31_A	V10b	H77	2	0.230932	18	23.5	0	10
D2_31_A	V10w	H77	2	0.200332	18	23.5	1	10
D2_31_A	V15b	H77	2	0.132514	18	23.5	0	15
D2_31_A	V15w	H77	2	0.114217	18	23.5	1	15
D2_32_A	TVb	H77	2	0.18789	15.5	22.3	0	0
D2_32_A	TVw	H77	2	0.166461	15.5	22.3	1	0
D2_32_A	V5b	H77	2	0.18465	15.5	22.3	0	5
D2_32_A	V5w	H77	2	0.163952	15.5	22.3	1	5
D2_32_A	V10b	H77	2	0.144863	15.5	22.3	0	10
D2_32_A	V10w	H77	2	0.130061	15.5	22.3	1	10
D2_32_A	V15b	H77	2	0.0394161	15.5	22.3	0	15
D2_32_A	V15w	H77	2	0.0347628	15.5	22.3	1	15
D2_36	TVb	H77	2	0.0958513	12.6	17.6	0	0
D2_36	TVw	H77	2	0.0828275	12.6	17.6	1	0
D2_36	V5b	H77	2	0.0908444	12.6	17.6	0	5
D2_36	V5w	H77	2	0.0796231	12.6	17.6	1	5
D2_36	V10b	H77	2	0.04886	12.6	17.6	0	10
D2_36	V10w	H77	2	0.042633	12.6	17.6	1	10
D2_4_B	TVb	H77	2	0.101818	12	19.9	0	0
D2_4_B	TVw	H77	2	0.0828169	12	19.9	1	0
D2_4_B	V5b	H77	2	0.0960257	12	19.9	0	5
D2_4_B	V5w	H77	2	0.0783314	12	19.9	1	5
D2_4_B	V10b	H77	2	0.0491307	12	19.9	0	10
D2_4_B	V10w	H77	2	0.0410251	12	19.9	1	10
D2_40_A	TVb	H77	2	0.30099	19.5	21.4	0	0
D2_40_A	TVw	H77	2	0.255527	19.5	21.4	1	0
D2_40_A	V5b	H77	2	0.298437	19.5	21.4	0	5
D2_40_A	V5w	H77	2	0.253551	19.5	21.4	1	5
D2_40_A	V10b	H77	2	0.274756	19.5	21.4	0	10
D2_40_A	V10w	H77	2	0.234016	19.5	21.4	1	10
D2_40_A	V15b	H77	2	0.18186	19.5	21.4	0	15
D2_40_A	V15w	H77	2	0.153235	19.5	21.4	1	15
D2_40_B	TVb	H77	2	0.0246451	7.9	9.7	0	0
D2_40_B	TVw	H77	2	0.0186616	7.9	9.7	1	0
D2_40_B	V5b	H77	2	0.0206199	7.9	9.7	0	5
D2_40_B	V5w	H77	2	0.0158215	7.9	9.7	1	5
D2_43_A	TVb	H77	2	0.359616	20.5	24.9	0	0
D2_43_A	TVw	H77	2	0.310699	20.5	24.9	1	0
D2_43_A	V5b	H77	2	0.355787	20.5	24.9	0	5
D2_43_A	V5w	H77	2	0.307998	20.5	24.9	1	5
D2_43_A	V10b	H77	2	0.329664	20.5	24.9	0	10
D2_43_A	V10w	H77	2	0.286668	20.5	24.9	1	10
D2_43_A	V15b	H77	2	0.237184	20.5	24.9	0	15
D2_43_A	V15w	H77	2	0.207368	20.5	24.9	1	15
D2_43_A	V20b	H77	2	0.0805743	20.5	24.9	0	20
D2_43_A	V20w	H77	2	0.0694551	20.5	24.9	1	20
D2_44_B	TVb	H77	2	0.147803	14	21.6	0	0
D2_44_B	TVw	H77	2	0.129282	14	21.6	1	0
D2_44_B	V5b	H77	2	0.142992	14	21.6	0	5
D2_44_B	V5w	H77	2	0.12521	14	21.6	1	5
D2_44_B	V10b	H77	2	0.100164	14	21.6	0	10
D2_44_B	V10w	H77	2	0.0865182	14	21.6	1	10
D2_7_B	TVb	H77	2	0.0823238	10.7	17.8	0	0
D2_7_B	TVw	H77	2	0.0690802	10.7	17.8	1	0
D2_7_B	V5b	H77	2	0.077906	10.7	17.8	0	5
D2_7_B	V5w	H77	2	0.065659	10.7	17.8	1	5
D2_7_B	V10b	H77	2	0.0286102	10.7	17.8	0	10
D2_7_B	V10w	H77	2	0.0237649	10.7	17.8	1	10
D2_8_A	TVb	H77	2	0.22663	17	22.8	0	0
D2_8_A	TVw	H77	2	0.190963	17	22.8	1	0
D2_8_A	V5b	H77	2	0.2229	17	22.8	0	5
D2_8_A	V5w	H77	2	0.188074	17	22.8	1	5
D2_8_A	V10b	H77	2	0.192645	17	22.8	0	10
D2_8_A	V10w	H77	2	0.163846	17	22.8	1	10
D2_8_A	V15b	H77	2	0.0891937	17	22.8	0	15
D2_8_A	V15w	H77	2	0.0758772	17	22.8	1	15
D2_9	TVb	H77	2	0.432413	24	24.9	0	0
D2_9	TVw	H77	2	0.375374	24	24.9	1	0
D2_9	V5b	H77	2	0.428093	24	24.9	0	5
D2_9	V5w	H77	2	0.372609	24	24.9	1	5
D2_9	V10b	H77	2	0.414508	24	24.9	0	10
D2_9	V10w	H77	2	0.362123	24	24.9	1	10
D2_9	V15b	H77	2	0.31584	24	24.9	0	15
D2_9	V15w	H77	2	0.278282	24	24.9	1	15
D2_9	V20b	H77	2	0.14148	24	24.9	0	20
D2_9	V20w	H77	2	0.123617	24	24.9	1	20
